# Supplementary material for: Participant preferences for an Aboriginal-specific fall prevention program: Measuring the value of culturally-appropriate care
Source: PLoS One. 2018 Aug 31;13(8):e0203264. doi: 10.1371/journal.pone.0203264 (PMC6118364; doi:10.1371/journal.pone.0203264)
Supplement: S2 File — (XLS) [file pone.0203264.s003.xls]

## Sheet: Sheet1
id	question	block	choicen	optout	alternative	altij	cset	choice	Cost	cost0	cost5	cost10	Transport	trans1	trans2	Culture	cult1	cult2	sex	age	livealone	height	weight	BMI
5	1	2	1	0	A	1	3	0	10	0	0	1	-1	0	1	-1	0	1	1	82	0	173.5	87.1	28.9347
5	1	2	1	0	B	2	3	1	0	1	0	0	1	1	0	1	1	0	1	82	0	173.5	87.1	28.9347
5	1	2	1	0	Neither	3	3	0	-999	-999	-999	-999	-999	-999	-999	-999	-999	-999	1	82	0	173.5	87.1	28.9347
5	1	2	2	0	A	4	2	0	10	0	0	1	-1	0	1	-1	0	1	1	82	0	173.5	87.1	28.9347
5	1	2	2	0	B	5	2	1	0	1	0	0	1	1	0	1	1	0	1	82	0	173.5	87.1	28.9347
5	2	2	1	0	A	1	3	0	5	0	1	0	-1	0	1	1	1	0	1	82	0	173.5	87.1	28.9347
5	2	2	1	0	B	2	3	1	0	1	0	0	1	1	0	-1	0	1	1	82	0	173.5	87.1	28.9347
5	2	2	1	0	Neither	3	3	0	-999	-999	-999	-999	-999	-999	-999	-999	-999	-999	1	82	0	173.5	87.1	28.9347
5	2	2	2	0	A	4	2	0	5	0	1	0	-1	0	1	1	1	0	1	82	0	173.5	87.1	28.9347
5	2	2	2	0	B	5	2	1	0	1	0	0	1	1	0	-1	0	1	1	82	0	173.5	87.1	28.9347
5	3	2	1	0	A	1	3	0	5	0	1	0	1	1	0	-1	0	1	1	82	0	173.5	87.1	28.9347
5	3	2	1	0	B	2	3	1	10	0	0	1	-1	0	1	1	1	0	1	82	0	173.5	87.1	28.9347
5	3	2	1	0	Neither	3	3	0	-999	-999	-999	-999	-999	-999	-999	-999	-999	-999	1	82	0	173.5	87.1	28.9347
5	3	2	2	0	A	4	2	0	5	0	1	0	1	1	0	-1	0	1	1	82	0	173.5	87.1	28.9347
5	3	2	2	0	B	5	2	1	10	0	0	1	-1	0	1	1	1	0	1	82	0	173.5	87.1	28.9347
5	4	2	1	0	A	1	3	1	5	0	1	0	1	1	0	1	1	0	1	82	0	173.5	87.1	28.9347
5	4	2	1	0	B	2	3	0	10	0	0	1	-1	0	1	-1	0	1	1	82	0	173.5	87.1	28.9347
5	4	2	1	0	Neither	3	3	0	-999	-999	-999	-999	-999	-999	-999	-999	-999	-999	1	82	0	173.5	87.1	28.9347
5	4	2	2	0	A	4	2	1	5	0	1	0	1	1	0	1	1	0	1	82	0	173.5	87.1	28.9347
5	4	2	2	0	B	5	2	0	10	0	0	1	-1	0	1	-1	0	1	1	82	0	173.5	87.1	28.9347
5	5	2	1	0	A	1	3	0	5	0	1	0	-1	0	1	-1	0	1	1	82	0	173.5	87.1	28.9347
5	5	2	1	0	B	2	3	1	0	1	0	0	1	1	0	1	1	0	1	82	0	173.5	87.1	28.9347
5	5	2	1	0	Neither	3	3	0	-999	-999	-999	-999	-999	-999	-999	-999	-999	-999	1	82	0	173.5	87.1	28.9347
5	5	2	2	0	A	4	2	0	5	0	1	0	-1	0	1	-1	0	1	1	82	0	173.5	87.1	28.9347
5	5	2	2	0	B	5	2	1	0	1	0	0	1	1	0	1	1	0	1	82	0	173.5	87.1	28.9347
5	6	2	1	0	A	1	3	1	0	1	0	0	1	1	0	1	1	0	1	82	0	173.5	87.1	28.9347
5	6	2	1	0	B	2	3	0	10	0	0	1	-1	0	1	-1	0	1	1	82	0	173.5	87.1	28.9347
5	6	2	1	0	Neither	3	3	0	-999	-999	-999	-999	-999	-999	-999	-999	-999	-999	1	82	0	173.5	87.1	28.9347
5	6	2	2	0	A	4	2	1	0	1	0	0	1	1	0	1	1	0	1	82	0	173.5	87.1	28.9347
5	6	2	2	0	B	5	2	0	10	0	0	1	-1	0	1	-1	0	1	1	82	0	173.5	87.1	28.9347
6	1	1	1	0	A	1	3	1	10	0	0	1	1	1	0	-1	0	1	0	74	0	164	69	25.6544
6	1	1	1	0	B	2	3	0	0	1	0	0	-1	0	1	1	1	0	0	74	0	164	69	25.6544
6	1	1	1	0	Neither	3	3	0	-999	-999	-999	-999	-999	-999	-999	-999	-999	-999	0	74	0	164	69	25.6544
6	1	1	2	0	A	4	2	1	10	0	0	1	1	1	0	-1	0	1	0	74	0	164	69	25.6544
6	1	1	2	0	B	5	2	0	0	1	0	0	-1	0	1	1	1	0	0	74	0	164	69	25.6544
6	2	1	1	0	A	1	3	0	10	0	0	1	1	1	0	1	1	0	0	74	0	164	69	25.6544
6	2	1	1	0	B	2	3	1	5	0	1	0	-1	0	1	-1	0	1	0	74	0	164	69	25.6544
6	2	1	1	0	Neither	3	3	0	-999	-999	-999	-999	-999	-999	-999	-999	-999	-999	0	74	0	164	69	25.6544
6	2	1	2	0	A	4	2	0	10	0	0	1	1	1	0	-1	0	0	0	74	0	164	69	25.6544
6	2	1	2	0	B	5	2	1	5	0	1	0	-1	0	1	-1	0	1	0	74	0	164	69	25.6544
6	3	1	1	0	A	1	3	1	10	0	0	1	-1	0	1	1	1	0	0	74	0	164	69	25.6544
6	3	1	1	0	B	2	3	0	5	0	1	0	1	1	0	-1	0	1	0	74	0	164	69	25.6544
6	3	1	1	0	Neither	3	3	0	-999	-999	-999	-999	-999	-999	-999	-999	-999	-999	0	74	0	164	69	25.6544
6	3	1	2	0	A	4	2	1	10	0	0	1	-1	0	1	1	1	0	0	74	0	164	69	25.6544
6	3	1	2	0	B	5	2	0	5	0	1	0	1	1	0	-1	0	1	0	74	0	164	69	25.6544
6	4	1	1	0	A	1	3	1	0	1	0	0	-1	0	1	-1	0	1	0	74	0	164	69	25.6544
6	4	1	1	0	B	2	3	0	10	0	0	1	1	1	0	1	1	0	0	74	0	164	69	25.6544
6	4	1	1	0	Neither	3	3	0	-999	-999	-999	-999	-999	-999	-999	-999	-999	-999	0	74	0	164	69	25.6544
6	4	1	2	0	A	4	2	1	0	1	0	0	-1	0	1	-1	0	1	0	74	0	164	69	25.6544
6	4	1	2	0	B	5	2	0	10	0	0	1	1	1	0	1	1	0	0	74	0	164	69	25.6544
6	5	1	1	0	A	1	3	0	0	1	0	0	-1	0	1	1	1	0	0	74	0	164	69	25.6544
6	5	1	1	0	B	2	3	1	5	0	1	0	1	1	0	-1	0	1	0	74	0	164	69	25.6544
6	5	1	1	0	Neither	3	3	0	-999	-999	-999	-999	-999	-999	-999	-999	-999	-999	0	74	0	164	69	25.6544
6	5	1	2	0	A	4	2	0	0	1	0	0	-1	0	1	1	1	0	0	74	0	164	69	25.6544
6	5	1	2	0	B	5	2	1	5	0	1	0	1	1	0	-1	0	1	0	74	0	164	69	25.6544
6	6	1	1	0	A	1	3	0	0	1	0	0	1	1	0	-1	0	1	0	74	0	164	69	25.6544
6	6	1	1	0	B	2	3	1	5	0	1	0	-1	0	1	1	1	0	0	74	0	164	69	25.6544
6	6	1	1	0	Neither	3	3	0	-999	-999	-999	-999	-999	-999	-999	-999	-999	-999	0	74	0	164	69	25.6544
6	6	1	2	0	A	4	2	0	0	1	0	0	1	1	0	-1	0	1	0	74	0	164	69	25.6544
6	6	1	2	0	B	5	2	1	5	0	1	0	-1	0	1	1	1	0	0	74	0	164	69	25.6544
7	1	1	1	0	A	1	3	0	10	0	0	1	1	1	0	-1	0	1	0	48	0	173	58.8	19.6465
7	1	1	1	0	B	2	3	1	0	1	0	0	-1	0	1	1	1	0	0	48	0	173	58.8	19.6465
7	1	1	1	0	Neither	3	3	0	-999	-999	-999	-999	-999	-999	-999	-999	-999	-999	0	48	0	173	58.8	19.6465
7	1	1	2	0	A	4	2	0	10	0	0	1	1	1	0	-1	0	1	0	48	0	173	58.8	19.6465
7	1	1	2	0	B	5	2	1	0	1	0	0	-1	0	1	1	1	0	0	48	0	173	58.8	19.6465
7	2	1	1	0	A	1	3	0	10	0	0	1	1	1	0	1	1	0	0	48	0	173	58.8	19.6465
7	2	1	1	0	B	2	3	1	5	0	1	0	-1	0	1	-1	0	1	0	48	0	173	58.8	19.6465
7	2	1	1	0	Neither	3	3	0	-999	-999	-999	-999	-999	-999	-999	-999	-999	-999	0	48	0	173	58.8	19.6465
7	2	1	2	0	A	4	2	0	10	0	0	1	1	1	0	-1	0	0	0	48	0	173	58.8	19.6465
7	2	1	2	0	B	5	2	1	5	0	1	0	-1	0	1	-1	0	1	0	48	0	173	58.8	19.6465
7	3	1	1	0	A	1	3	0	10	0	0	1	-1	0	1	1	1	0	0	48	0	173	58.8	19.6465
7	3	1	1	0	B	2	3	1	5	0	1	0	1	1	0	-1	0	1	0	48	0	173	58.8	19.6465
7	3	1	1	0	Neither	3	3	0	-999	-999	-999	-999	-999	-999	-999	-999	-999	-999	0	48	0	173	58.8	19.6465
7	3	1	2	0	A	4	2	0	10	0	0	1	-1	0	1	1	1	0	0	48	0	173	58.8	19.6465
7	3	1	2	0	B	5	2	1	5	0	1	0	1	1	0	-1	0	1	0	48	0	173	58.8	19.6465
7	4	1	1	0	A	1	3	1	0	1	0	0	-1	0	1	-1	0	1	0	48	0	173	58.8	19.6465
7	4	1	1	0	B	2	3	0	10	0	0	1	1	1	0	1	1	0	0	48	0	173	58.8	19.6465
7	4	1	1	0	Neither	3	3	0	-999	-999	-999	-999	-999	-999	-999	-999	-999	-999	0	48	0	173	58.8	19.6465
7	4	1	2	0	A	4	2	1	0	1	0	0	-1	0	1	-1	0	1	0	48	0	173	58.8	19.6465
7	4	1	2	0	B	5	2	0	10	0	0	1	1	1	0	1	1	0	0	48	0	173	58.8	19.6465
7	5	1	1	0	A	1	3	0	0	1	0	0	-1	0	1	1	1	0	0	48	0	173	58.8	19.6465
7	5	1	1	0	B	2	3	1	5	0	1	0	1	1	0	-1	0	1	0	48	0	173	58.8	19.6465
7	5	1	1	0	Neither	3	3	0	-999	-999	-999	-999	-999	-999	-999	-999	-999	-999	0	48	0	173	58.8	19.6465
7	5	1	2	0	A	4	2	0	0	1	0	0	-1	0	1	1	1	0	0	48	0	173	58.8	19.6465
7	5	1	2	0	B	5	2	1	5	0	1	0	1	1	0	-1	0	1	0	48	0	173	58.8	19.6465
7	6	1	1	0	A	1	3	1	0	1	0	0	1	1	0	-1	0	1	0	48	0	173	58.8	19.6465
7	6	1	1	0	B	2	3	0	5	0	1	0	-1	0	1	1	1	0	0	48	0	173	58.8	19.6465
7	6	1	1	0	Neither	3	3	0	-999	-999	-999	-999	-999	-999	-999	-999	-999	-999	0	48	0	173	58.8	19.6465
7	6	1	2	0	A	4	2	1	0	1	0	0	1	1	0	-1	0	1	0	48	0	173	58.8	19.6465
7	6	1	2	0	B	5	2	0	5	0	1	0	-1	0	1	1	1	0	0	48	0	173	58.8	19.6465
8	1	1	1	0	A	1	3	1	10	0	0	1	1	1	0	-1	0	1	0	68	0	160.5	72.2	28.0277
8	1	1	1	0	B	2	3	0	0	1	0	0	-1	0	1	1	1	0	0	68	0	160.5	72.2	28.0277
8	1	1	1	0	Neither	3	3	0	-999	-999	-999	-999	-999	-999	-999	-999	-999	-999	0	68	0	160.5	72.2	28.0277
8	1	1	2	0	A	4	2	1	10	0	0	1	1	1	0	-1	0	1	0	68	0	160.5	72.2	28.0277
8	1	1	2	0	B	5	2	0	0	1	0	0	-1	0	1	1	1	0	0	68	0	160.5	72.2	28.0277
8	2	1	1	0	A	1	3	0	10	0	0	1	1	1	0	1	1	0	0	68	0	160.5	72.2	28.0277
8	2	1	1	0	B	2	3	1	5	0	1	0	-1	0	1	-1	0	1	0	68	0	160.5	72.2	28.0277
8	2	1	1	0	Neither	3	3	0	-999	-999	-999	-999	-999	-999	-999	-999	-999	-999	0	68	0	160.5	72.2	28.0277
8	2	1	2	0	A	4	2	0	10	0	0	1	1	1	0	-1	0	0	0	68	0	160.5	72.2	28.0277
8	2	1	2	0	B	5	2	1	5	0	1	0	-1	0	1	-1	0	1	0	68	0	160.5	72.2	28.0277
8	3	1	1	0	A	1	3	0	10	0	0	1	-1	0	1	1	1	0	0	68	0	160.5	72.2	28.0277
8	3	1	1	0	B	2	3	1	5	0	1	0	1	1	0	-1	0	1	0	68	0	160.5	72.2	28.0277
8	3	1	1	0	Neither	3	3	0	-999	-999	-999	-999	-999	-999	-999	-999	-999	-999	0	68	0	160.5	72.2	28.0277
8	3	1	2	0	A	4	2	0	10	0	0	1	-1	0	1	1	1	0	0	68	0	160.5	72.2	28.0277
8	3	1	2	0	B	5	2	1	5	0	1	0	1	1	0	-1	0	1	0	68	0	160.5	72.2	28.0277
8	4	1	1	0	A	1	3	1	0	1	0	0	-1	0	1	-1	0	1	0	68	0	160.5	72.2	28.0277
8	4	1	1	0	B	2	3	0	10	0	0	1	1	1	0	1	1	0	0	68	0	160.5	72.2	28.0277
8	4	1	1	0	Neither	3	3	0	-999	-999	-999	-999	-999	-999	-999	-999	-999	-999	0	68	0	160.5	72.2	28.0277
8	4	1	2	0	A	4	2	1	0	1	0	0	-1	0	1	-1	0	1	0	68	0	160.5	72.2	28.0277
8	4	1	2	0	B	5	2	0	10	0	0	1	1	1	0	1	1	0	0	68	0	160.5	72.2	28.0277
8	5	1	1	0	A	1	3	0	0	1	0	0	-1	0	1	1	1	0	0	68	0	160.5	72.2	28.0277
8	5	1	1	0	B	2	3	1	5	0	1	0	1	1	0	-1	0	1	0	68	0	160.5	72.2	28.0277
8	5	1	1	0	Neither	3	3	0	-999	-999	-999	-999	-999	-999	-999	-999	-999	-999	0	68	0	160.5	72.2	28.0277
8	5	1	2	0	A	4	2	0	0	1	0	0	-1	0	1	1	1	0	0	68	0	160.5	72.2	28.0277
8	5	1	2	0	B	5	2	1	5	0	1	0	1	1	0	-1	0	1	0	68	0	160.5	72.2	28.0277
8	6	1	1	0	A	1	3	0	0	1	0	0	1	1	0	-1	0	1	0	68	0	160.5	72.2	28.0277
8	6	1	1	0	B	2	3	1	5	0	1	0	-1	0	1	1	1	0	0	68	0	160.5	72.2	28.0277
8	6	1	1	0	Neither	3	3	0	-999	-999	-999	-999	-999	-999	-999	-999	-999	-999	0	68	0	160.5	72.2	28.0277
8	6	1	2	0	A	4	2	0	0	1	0	0	1	1	0	-1	0	1	0	68	0	160.5	72.2	28.0277
8	6	1	2	0	B	5	2	1	5	0	1	0	-1	0	1	1	1	0	0	68	0	160.5	72.2	28.0277
9	1	2	1	0	A	1	3	0	10	0	0	1	-1	0	1	-1	0	1	1	70	0	170	75.3	26.0554
9	1	2	1	0	B	2	3	1	0	1	0	0	1	1	0	1	1	0	1	70	0	170	75.3	26.0554
9	1	2	1	0	Neither	3	3	0	-999	-999	-999	-999	-999	-999	-999	-999	-999	-999	1	70	0	170	75.3	26.0554
9	1	2	2	0	A	4	2	0	10	0	0	1	-1	0	1	-1	0	1	1	70	0	170	75.3	26.0554
9	1	2	2	0	B	5	2	1	0	1	0	0	1	1	0	1	1	0	1	70	0	170	75.3	26.0554
9	2	2	1	0	A	1	3	1	5	0	1	0	-1	0	1	1	1	0	1	70	0	170	75.3	26.0554
9	2	2	1	0	B	2	3	0	0	1	0	0	1	1	0	-1	0	1	1	70	0	170	75.3	26.0554
9	2	2	1	0	Neither	3	3	0	-999	-999	-999	-999	-999	-999	-999	-999	-999	-999	1	70	0	170	75.3	26.0554
9	2	2	2	0	A	4	2	1	5	0	1	0	-1	0	1	1	1	0	1	70	0	170	75.3	26.0554
9	2	2	2	0	B	5	2	0	0	1	0	0	1	1	0	-1	0	1	1	70	0	170	75.3	26.0554
9	3	2	1	0	A	1	3	1	5	0	1	0	1	1	0	-1	0	1	1	70	0	170	75.3	26.0554
9	3	2	1	0	B	2	3	0	10	0	0	1	-1	0	1	1	1	0	1	70	0	170	75.3	26.0554
9	3	2	1	0	Neither	3	3	0	-999	-999	-999	-999	-999	-999	-999	-999	-999	-999	1	70	0	170	75.3	26.0554
9	3	2	2	0	A	4	2	1	5	0	1	0	1	1	0	-1	0	1	1	70	0	170	75.3	26.0554
9	3	2	2	0	B	5	2	0	10	0	0	1	-1	0	1	1	1	0	1	70	0	170	75.3	26.0554
9	4	2	1	0	A	1	3	1	5	0	1	0	1	1	0	1	1	0	1	70	0	170	75.3	26.0554
9	4	2	1	0	B	2	3	0	10	0	0	1	-1	0	1	-1	0	1	1	70	0	170	75.3	26.0554
9	4	2	1	0	Neither	3	3	0	-999	-999	-999	-999	-999	-999	-999	-999	-999	-999	1	70	0	170	75.3	26.0554
9	4	2	2	0	A	4	2	1	5	0	1	0	1	1	0	1	1	0	1	70	0	170	75.3	26.0554
9	4	2	2	0	B	5	2	0	10	0	0	1	-1	0	1	-1	0	1	1	70	0	170	75.3	26.0554
9	5	2	1	0	A	1	3	0	5	0	1	0	-1	0	1	-1	0	1	1	70	0	170	75.3	26.0554
9	5	2	1	0	B	2	3	1	0	1	0	0	1	1	0	1	1	0	1	70	0	170	75.3	26.0554
9	5	2	1	0	Neither	3	3	0	-999	-999	-999	-999	-999	-999	-999	-999	-999	-999	1	70	0	170	75.3	26.0554
9	5	2	2	0	A	4	2	0	5	0	1	0	-1	0	1	-1	0	1	1	70	0	170	75.3	26.0554
9	5	2	2	0	B	5	2	1	0	1	0	0	1	1	0	1	1	0	1	70	0	170	75.3	26.0554
9	6	2	1	0	A	1	3	1	0	1	0	0	1	1	0	1	1	0	1	70	0	170	75.3	26.0554
9	6	2	1	0	B	2	3	0	10	0	0	1	-1	0	1	-1	0	1	1	70	0	170	75.3	26.0554
9	6	2	1	0	Neither	3	3	0	-999	-999	-999	-999	-999	-999	-999	-999	-999	-999	1	70	0	170	75.3	26.0554
9	6	2	2	0	A	4	2	1	0	1	0	0	1	1	0	1	1	0	1	70	0	170	75.3	26.0554
9	6	2	2	0	B	5	2	0	10	0	0	1	-1	0	1	-1	0	1	1	70	0	170	75.3	26.0554
10	1	2	1	0	A	1	3	0	10	0	0	1	-1	0	1	-1	0	1	1	69	0	180	98	30.2469
10	1	2	1	0	B	2	3	1	0	1	0	0	1	1	0	1	1	0	1	69	0	180	98	30.2469
10	1	2	1	0	Neither	3	3	0	-999	-999	-999	-999	-999	-999	-999	-999	-999	-999	1	69	0	180	98	30.2469
10	1	2	2	0	A	4	2	0	10	0	0	1	-1	0	1	-1	0	1	1	69	0	180	98	30.2469
10	1	2	2	0	B	5	2	1	0	1	0	0	1	1	0	1	1	0	1	69	0	180	98	30.2469
10	2	2	1	0	A	1	3	0	5	0	1	0	-1	0	1	1	1	0	1	69	0	180	98	30.2469
10	2	2	1	0	B	2	3	1	0	1	0	0	1	1	0	-1	0	1	1	69	0	180	98	30.2469
10	2	2	1	0	Neither	3	3	0	-999	-999	-999	-999	-999	-999	-999	-999	-999	-999	1	69	0	180	98	30.2469
10	2	2	2	0	A	4	2	0	5	0	1	0	-1	0	1	1	1	0	1	69	0	180	98	30.2469
10	2	2	2	0	B	5	2	1	0	1	0	0	1	1	0	-1	0	1	1	69	0	180	98	30.2469
10	3	2	1	0	A	1	3	0	5	0	1	0	1	1	0	-1	0	1	1	69	0	180	98	30.2469
10	3	2	1	0	B	2	3	0	10	0	0	1	-1	0	1	1	1	0	1	69	0	180	98	30.2469
10	3	2	1	1	Neither	3	3	1	-999	-999	-999	-999	-999	-999	-999	-999	-999	-999	1	69	0	180	98	30.2469
10	3	2	2	0	A	4	2	1	5	0	1	0	1	1	0	-1	0	1	1	69	0	180	98	30.2469
10	3	2	2	0	B	5	2	0	10	0	0	1	-1	0	1	1	1	0	1	69	0	180	98	30.2469
10	4	2	1	0	A	1	3	1	5	0	1	0	1	1	0	1	1	0	1	69	0	180	98	30.2469
10	4	2	1	0	B	2	3	0	10	0	0	1	-1	0	1	-1	0	1	1	69	0	180	98	30.2469
10	4	2	1	0	Neither	3	3	0	-999	-999	-999	-999	-999	-999	-999	-999	-999	-999	1	69	0	180	98	30.2469
10	4	2	2	0	A	4	2	1	5	0	1	0	1	1	0	1	1	0	1	69	0	180	98	30.2469
10	4	2	2	0	B	5	2	0	10	0	0	1	-1	0	1	-1	0	1	1	69	0	180	98	30.2469
10	5	2	1	0	A	1	3	0	5	0	1	0	-1	0	1	-1	0	1	1	69	0	180	98	30.2469
10	5	2	1	0	B	2	3	1	0	1	0	0	1	1	0	1	1	0	1	69	0	180	98	30.2469
10	5	2	1	0	Neither	3	3	0	-999	-999	-999	-999	-999	-999	-999	-999	-999	-999	1	69	0	180	98	30.2469
10	5	2	2	0	A	4	2	0	5	0	1	0	-1	0	1	-1	0	1	1	69	0	180	98	30.2469
10	5	2	2	0	B	5	2	1	0	1	0	0	1	1	0	1	1	0	1	69	0	180	98	30.2469
10	6	2	1	0	A	1	3	1	0	1	0	0	1	1	0	1	1	0	1	69	0	180	98	30.2469
10	6	2	1	0	B	2	3	0	10	0	0	1	-1	0	1	-1	0	1	1	69	0	180	98	30.2469
10	6	2	1	0	Neither	3	3	0	-999	-999	-999	-999	-999	-999	-999	-999	-999	-999	1	69	0	180	98	30.2469
10	6	2	2	0	A	4	2	1	0	1	0	0	1	1	0	1	1	0	1	69	0	180	98	30.2469
10	6	2	2	0	B	5	2	0	10	0	0	1	-1	0	1	-1	0	1	1	69	0	180	98	30.2469
11	1	2	1	0	A	1	3	0	10	0	0	1	-1	0	1	-1	0	1	0	74	1	161	96	37.0356
11	1	2	1	0	B	2	3	1	0	1	0	0	1	1	0	1	1	0	0	74	1	161	96	37.0356
11	1	2	1	0	Neither	3	3	0	-999	-999	-999	-999	-999	-999	-999	-999	-999	-999	0	74	1	161	96	37.0356
11	1	2	2	0	A	4	2	0	10	0	0	1	-1	0	1	-1	0	1	0	74	1	161	96	37.0356
11	1	2	2	0	B	5	2	1	0	1	0	0	1	1	0	1	1	0	0	74	1	161	96	37.0356
11	2	2	1	0	A	1	3	1	5	0	1	0	-1	0	1	1	1	0	0	74	1	161	96	37.0356
11	2	2	1	0	B	2	3	0	0	1	0	0	1	1	0	-1	0	1	0	74	1	161	96	37.0356
11	2	2	1	0	Neither	3	3	0	-999	-999	-999	-999	-999	-999	-999	-999	-999	-999	0	74	1	161	96	37.0356
11	2	2	2	0	A	4	2	1	5	0	1	0	-1	0	1	1	1	0	0	74	1	161	96	37.0356
11	2	2	2	0	B	5	2	0	0	1	0	0	1	1	0	-1	0	1	0	74	1	161	96	37.0356
11	3	2	1	0	A	1	3	1	5	0	1	0	1	1	0	-1	0	1	0	74	1	161	96	37.0356
11	3	2	1	0	B	2	3	0	10	0	0	1	-1	0	1	1	1	0	0	74	1	161	96	37.0356
11	3	2	1	0	Neither	3	3	0	-999	-999	-999	-999	-999	-999	-999	-999	-999	-999	0	74	1	161	96	37.0356
11	3	2	2	0	A	4	2	1	5	0	1	0	1	1	0	-1	0	1	0	74	1	161	96	37.0356
11	3	2	2	0	B	5	2	0	10	0	0	1	-1	0	1	1	1	0	0	74	1	161	96	37.0356
11	4	2	1	0	A	1	3	0	5	0	1	0	1	1	0	1	1	0	0	74	1	161	96	37.0356
11	4	2	1	0	B	2	3	1	10	0	0	1	-1	0	1	-1	0	1	0	74	1	161	96	37.0356
11	4	2	1	0	Neither	3	3	0	-999	-999	-999	-999	-999	-999	-999	-999	-999	-999	0	74	1	161	96	37.0356
11	4	2	2	0	A	4	2	0	5	0	1	0	1	1	0	1	1	0	0	74	1	161	96	37.0356
11	4	2	2	0	B	5	2	1	10	0	0	1	-1	0	1	-1	0	1	0	74	1	161	96	37.0356
11	5	2	1	0	A	1	3	0	5	0	1	0	-1	0	1	-1	0	1	0	74	1	161	96	37.0356
11	5	2	1	0	B	2	3	1	0	1	0	0	1	1	0	1	1	0	0	74	1	161	96	37.0356
11	5	2	1	0	Neither	3	3	0	-999	-999	-999	-999	-999	-999	-999	-999	-999	-999	0	74	1	161	96	37.0356
11	5	2	2	0	A	4	2	0	5	0	1	0	-1	0	1	-1	0	1	0	74	1	161	96	37.0356
11	5	2	2	0	B	5	2	1	0	1	0	0	1	1	0	1	1	0	0	74	1	161	96	37.0356
11	6	2	1	0	A	1	3	1	0	1	0	0	1	1	0	1	1	0	0	74	1	161	96	37.0356
11	6	2	1	0	B	2	3	0	10	0	0	1	-1	0	1	-1	0	1	0	74	1	161	96	37.0356
11	6	2	1	0	Neither	3	3	0	-999	-999	-999	-999	-999	-999	-999	-999	-999	-999	0	74	1	161	96	37.0356
11	6	2	2	0	A	4	2	1	0	1	0	0	1	1	0	1	1	0	0	74	1	161	96	37.0356
11	6	2	2	0	B	5	2	0	10	0	0	1	-1	0	1	-1	0	1	0	74	1	161	96	37.0356
12	1	1	1	0	A	1	3	0	10	0	0	1	1	1	0	-1	0	1	1	48	1	170	83.7	28.9619
12	1	1	1	0	B	2	3	1	0	1	0	0	-1	0	1	1	1	0	1	48	1	170	83.7	28.9619
12	1	1	1	0	Neither	3	3	0	-999	-999	-999	-999	-999	-999	-999	-999	-999	-999	1	48	1	170	83.7	28.9619
12	1	1	2	0	A	4	2	0	10	0	0	1	1	1	0	-1	0	1	1	48	1	170	83.7	28.9619
12	1	1	2	0	B	5	2	1	0	1	0	0	-1	0	1	1	1	0	1	48	1	170	83.7	28.9619
12	2	1	1	0	A	1	3	0	10	0	0	1	1	1	0	1	1	0	1	48	1	170	83.7	28.9619
12	2	1	1	0	B	2	3	1	5	0	1	0	-1	0	1	-1	0	1	1	48	1	170	83.7	28.9619
12	2	1	1	0	Neither	3	3	0	-999	-999	-999	-999	-999	-999	-999	-999	-999	-999	1	48	1	170	83.7	28.9619
12	2	1	2	0	A	4	2	0	10	0	0	1	1	1	0	-1	0	0	1	48	1	170	83.7	28.9619
12	2	1	2	0	B	5	2	1	5	0	1	0	-1	0	1	-1	0	1	1	48	1	170	83.7	28.9619
12	3	1	1	0	A	1	3	0	10	0	0	1	-1	0	1	1	1	0	1	48	1	170	83.7	28.9619
12	3	1	1	0	B	2	3	0	5	0	1	0	1	1	0	-1	0	1	1	48	1	170	83.7	28.9619
12	3	1	1	1	Neither	3	3	1	-999	-999	-999	-999	-999	-999	-999	-999	-999	-999	1	48	1	170	83.7	28.9619
12	3	1	2	0	A	4	2	0	10	0	0	1	-1	0	1	1	1	0	1	48	1	170	83.7	28.9619
12	3	1	2	0	B	5	2	1	5	0	1	0	1	1	0	-1	0	1	1	48	1	170	83.7	28.9619
12	4	1	1	0	A	1	3	1	0	1	0	0	-1	0	1	-1	0	1	1	48	1	170	83.7	28.9619
12	4	1	1	0	B	2	3	0	10	0	0	1	1	1	0	1	1	0	1	48	1	170	83.7	28.9619
12	4	1	1	0	Neither	3	3	0	-999	-999	-999	-999	-999	-999	-999	-999	-999	-999	1	48	1	170	83.7	28.9619
12	4	1	2	0	A	4	2	1	0	1	0	0	-1	0	1	-1	0	1	1	48	1	170	83.7	28.9619
12	4	1	2	0	B	5	2	0	10	0	0	1	1	1	0	1	1	0	1	48	1	170	83.7	28.9619
12	5	1	1	0	A	1	3	1	0	1	0	0	-1	0	1	1	1	0	1	48	1	170	83.7	28.9619
12	5	1	1	0	B	2	3	0	5	0	1	0	1	1	0	-1	0	1	1	48	1	170	83.7	28.9619
12	5	1	1	0	Neither	3	3	0	-999	-999	-999	-999	-999	-999	-999	-999	-999	-999	1	48	1	170	83.7	28.9619
12	5	1	2	0	A	4	2	1	0	1	0	0	-1	0	1	1	1	0	1	48	1	170	83.7	28.9619
12	5	1	2	0	B	5	2	0	5	0	1	0	1	1	0	-1	0	1	1	48	1	170	83.7	28.9619
12	6	1	1	0	A	1	3	0	0	1	0	0	1	1	0	-1	0	1	1	48	1	170	83.7	28.9619
12	6	1	1	0	B	2	3	1	5	0	1	0	-1	0	1	1	1	0	1	48	1	170	83.7	28.9619
12	6	1	1	0	Neither	3	3	0	-999	-999	-999	-999	-999	-999	-999	-999	-999	-999	1	48	1	170	83.7	28.9619
12	6	1	2	0	A	4	2	0	0	1	0	0	1	1	0	-1	0	1	1	48	1	170	83.7	28.9619
12	6	1	2	0	B	5	2	1	5	0	1	0	-1	0	1	1	1	0	1	48	1	170	83.7	28.9619
15	1	1	1	0	A	1	3	0	10	0	0	1	1	1	0	-1	0	1	0	56	0	152.4	90.2	38.8362
15	1	1	1	0	B	2	3	1	0	1	0	0	-1	0	1	1	1	0	0	56	0	152.4	90.2	38.8362
15	1	1	1	0	Neither	3	3	0	-999	-999	-999	-999	-999	-999	-999	-999	-999	-999	0	56	0	152.4	90.2	38.8362
15	1	1	2	0	A	4	2	0	10	0	0	1	1	1	0	-1	0	1	0	56	0	152.4	90.2	38.8362
15	1	1	2	0	B	5	2	1	0	1	0	0	-1	0	1	1	1	0	0	56	0	152.4	90.2	38.8362
15	2	1	1	0	A	1	3	0	10	0	0	1	1	1	0	1	1	0	0	56	0	152.4	90.2	38.8362
15	2	1	1	0	B	2	3	1	5	0	1	0	-1	0	1	-1	0	1	0	56	0	152.4	90.2	38.8362
15	2	1	1	0	Neither	3	3	0	-999	-999	-999	-999	-999	-999	-999	-999	-999	-999	0	56	0	152.4	90.2	38.8362
15	2	1	2	0	A	4	2	0	10	0	0	1	1	1	0	-1	0	0	0	56	0	152.4	90.2	38.8362
15	2	1	2	0	B	5	2	1	5	0	1	0	-1	0	1	-1	0	1	0	56	0	152.4	90.2	38.8362
15	3	1	1	0	A	1	3	0	10	0	0	1	-1	0	1	1	1	0	0	56	0	152.4	90.2	38.8362
15	3	1	1	0	B	2	3	1	5	0	1	0	1	1	0	-1	0	1	0	56	0	152.4	90.2	38.8362
15	3	1	1	0	Neither	3	3	0	-999	-999	-999	-999	-999	-999	-999	-999	-999	-999	0	56	0	152.4	90.2	38.8362
15	3	1	2	0	A	4	2	0	10	0	0	1	-1	0	1	1	1	0	0	56	0	152.4	90.2	38.8362
15	3	1	2	0	B	5	2	1	5	0	1	0	1	1	0	-1	0	1	0	56	0	152.4	90.2	38.8362
15	4	1	1	0	A	1	3	1	0	1	0	0	-1	0	1	-1	0	1	0	56	0	152.4	90.2	38.8362
15	4	1	1	0	B	2	3	0	10	0	0	1	1	1	0	1	1	0	0	56	0	152.4	90.2	38.8362
15	4	1	1	0	Neither	3	3	0	-999	-999	-999	-999	-999	-999	-999	-999	-999	-999	0	56	0	152.4	90.2	38.8362
15	4	1	2	0	A	4	2	1	0	1	0	0	-1	0	1	-1	0	1	0	56	0	152.4	90.2	38.8362
15	4	1	2	0	B	5	2	0	10	0	0	1	1	1	0	1	1	0	0	56	0	152.4	90.2	38.8362
15	5	1	1	0	A	1	3	1	0	1	0	0	-1	0	1	1	1	0	0	56	0	152.4	90.2	38.8362
15	5	1	1	0	B	2	3	0	5	0	1	0	1	1	0	-1	0	1	0	56	0	152.4	90.2	38.8362
15	5	1	1	0	Neither	3	3	0	-999	-999	-999	-999	-999	-999	-999	-999	-999	-999	0	56	0	152.4	90.2	38.8362
15	5	1	2	0	A	4	2	1	0	1	0	0	-1	0	1	1	1	0	0	56	0	152.4	90.2	38.8362
15	5	1	2	0	B	5	2	0	5	0	1	0	1	1	0	-1	0	1	0	56	0	152.4	90.2	38.8362
15	6	1	1	0	A	1	3	0	0	1	0	0	1	1	0	-1	0	1	0	56	0	152.4	90.2	38.8362
15	6	1	1	0	B	2	3	1	5	0	1	0	-1	0	1	1	1	0	0	56	0	152.4	90.2	38.8362
15	6	1	1	0	Neither	3	3	0	-999	-999	-999	-999	-999	-999	-999	-999	-999	-999	0	56	0	152.4	90.2	38.8362
15	6	1	2	0	A	4	2	0	0	1	0	0	1	1	0	-1	0	1	0	56	0	152.4	90.2	38.8362
15	6	1	2	0	B	5	2	1	5	0	1	0	-1	0	1	1	1	0	0	56	0	152.4	90.2	38.8362
30	1	2	1	0	A	1	3	0	10	0	0	1	-1	0	1	-1	0	1	0	90	0	146	57	26.7405
30	1	2	1	0	B	2	3	1	0	1	0	0	1	1	0	1	1	0	0	90	0	146	57	26.7405
30	1	2	1	0	Neither	3	3	0	-999	-999	-999	-999	-999	-999	-999	-999	-999	-999	0	90	0	146	57	26.7405
30	1	2	2	0	A	4	2	0	10	0	0	1	-1	0	1	-1	0	1	0	90	0	146	57	26.7405
30	1	2	2	0	B	5	2	1	0	1	0	0	1	1	0	1	1	0	0	90	0	146	57	26.7405
30	2	2	1	0	A	1	3	1	5	0	1	0	-1	0	1	1	1	0	0	90	0	146	57	26.7405
30	2	2	1	0	B	2	3	0	0	1	0	0	1	1	0	-1	0	1	0	90	0	146	57	26.7405
30	2	2	1	0	Neither	3	3	0	-999	-999	-999	-999	-999	-999	-999	-999	-999	-999	0	90	0	146	57	26.7405
30	2	2	2	0	A	4	2	1	5	0	1	0	-1	0	1	1	1	0	0	90	0	146	57	26.7405
30	2	2	2	0	B	5	2	0	0	1	0	0	1	1	0	-1	0	1	0	90	0	146	57	26.7405
30	3	2	1	0	A	1	3	0	5	0	1	0	1	1	0	-1	0	1	0	90	0	146	57	26.7405
30	3	2	1	0	B	2	3	1	10	0	0	1	-1	0	1	1	1	0	0	90	0	146	57	26.7405
30	3	2	1	0	Neither	3	3	0	-999	-999	-999	-999	-999	-999	-999	-999	-999	-999	0	90	0	146	57	26.7405
30	3	2	2	0	A	4	2	0	5	0	1	0	1	1	0	-1	0	1	0	90	0	146	57	26.7405
30	3	2	2	0	B	5	2	1	10	0	0	1	-1	0	1	1	1	0	0	90	0	146	57	26.7405
30	4	2	1	0	A	1	3	1	5	0	1	0	1	1	0	1	1	0	0	90	0	146	57	26.7405
30	4	2	1	0	B	2	3	0	10	0	0	1	-1	0	1	-1	0	1	0	90	0	146	57	26.7405
30	4	2	1	0	Neither	3	3	0	-999	-999	-999	-999	-999	-999	-999	-999	-999	-999	0	90	0	146	57	26.7405
30	4	2	2	0	A	4	2	1	5	0	1	0	1	1	0	1	1	0	0	90	0	146	57	26.7405
30	4	2	2	0	B	5	2	0	10	0	0	1	-1	0	1	-1	0	1	0	90	0	146	57	26.7405
30	5	2	1	0	A	1	3	0	5	0	1	0	-1	0	1	-1	0	1	0	90	0	146	57	26.7405
30	5	2	1	0	B	2	3	1	0	1	0	0	1	1	0	1	1	0	0	90	0	146	57	26.7405
30	5	2	1	0	Neither	3	3	0	-999	-999	-999	-999	-999	-999	-999	-999	-999	-999	0	90	0	146	57	26.7405
30	5	2	2	0	A	4	2	0	5	0	1	0	-1	0	1	-1	0	1	0	90	0	146	57	26.7405
30	5	2	2	0	B	5	2	1	0	1	0	0	1	1	0	1	1	0	0	90	0	146	57	26.7405
30	6	2	1	0	A	1	3	1	0	1	0	0	1	1	0	1	1	0	0	90	0	146	57	26.7405
30	6	2	1	0	B	2	3	0	10	0	0	1	-1	0	1	-1	0	1	0	90	0	146	57	26.7405
30	6	2	1	0	Neither	3	3	0	-999	-999	-999	-999	-999	-999	-999	-999	-999	-999	0	90	0	146	57	26.7405
30	6	2	2	0	A	4	2	1	0	1	0	0	1	1	0	1	1	0	0	90	0	146	57	26.7405
30	6	2	2	0	B	5	2	0	10	0	0	1	-1	0	1	-1	0	1	0	90	0	146	57	26.7405
31	1	2	1	0	A	1	3	0	10	0	0	1	-1	0	1	-1	0	1	0	43	0	171	150.9	51.6056
31	1	2	1	0	B	2	3	1	0	1	0	0	1	1	0	1	1	0	0	43	0	171	150.9	51.6056
31	1	2	1	0	Neither	3	3	0	-999	-999	-999	-999	-999	-999	-999	-999	-999	-999	0	43	0	171	150.9	51.6056
31	1	2	2	0	A	4	2	0	10	0	0	1	-1	0	1	-1	0	1	0	43	0	171	150.9	51.6056
31	1	2	2	0	B	5	2	1	0	1	0	0	1	1	0	1	1	0	0	43	0	171	150.9	51.6056
31	2	2	1	0	A	1	3	1	5	0	1	0	-1	0	1	1	1	0	0	43	0	171	150.9	51.6056
31	2	2	1	0	B	2	3	0	0	1	0	0	1	1	0	-1	0	1	0	43	0	171	150.9	51.6056
31	2	2	1	0	Neither	3	3	0	-999	-999	-999	-999	-999	-999	-999	-999	-999	-999	0	43	0	171	150.9	51.6056
31	2	2	2	0	A	4	2	1	5	0	1	0	-1	0	1	1	1	0	0	43	0	171	150.9	51.6056
31	2	2	2	0	B	5	2	0	0	1	0	0	1	1	0	-1	0	1	0	43	0	171	150.9	51.6056
31	3	2	1	0	A	1	3	0	5	0	1	0	1	1	0	-1	0	1	0	43	0	171	150.9	51.6056
31	3	2	1	0	B	2	3	1	10	0	0	1	-1	0	1	1	1	0	0	43	0	171	150.9	51.6056
31	3	2	1	0	Neither	3	3	0	-999	-999	-999	-999	-999	-999	-999	-999	-999	-999	0	43	0	171	150.9	51.6056
31	3	2	2	0	A	4	2	0	5	0	1	0	1	1	0	-1	0	1	0	43	0	171	150.9	51.6056
31	3	2	2	0	B	5	2	1	10	0	0	1	-1	0	1	1	1	0	0	43	0	171	150.9	51.6056
31	4	2	1	0	A	1	3	1	5	0	1	0	1	1	0	1	1	0	0	43	0	171	150.9	51.6056
31	4	2	1	0	B	2	3	0	10	0	0	1	-1	0	1	-1	0	1	0	43	0	171	150.9	51.6056
31	4	2	1	0	Neither	3	3	0	-999	-999	-999	-999	-999	-999	-999	-999	-999	-999	0	43	0	171	150.9	51.6056
31	4	2	2	0	A	4	2	1	5	0	1	0	1	1	0	1	1	0	0	43	0	171	150.9	51.6056
31	4	2	2	0	B	5	2	0	10	0	0	1	-1	0	1	-1	0	1	0	43	0	171	150.9	51.6056
31	5	2	1	0	A	1	3	0	5	0	1	0	-1	0	1	-1	0	1	0	43	0	171	150.9	51.6056
31	5	2	1	0	B	2	3	1	0	1	0	0	1	1	0	1	1	0	0	43	0	171	150.9	51.6056
31	5	2	1	0	Neither	3	3	0	-999	-999	-999	-999	-999	-999	-999	-999	-999	-999	0	43	0	171	150.9	51.6056
31	5	2	2	0	A	4	2	0	5	0	1	0	-1	0	1	-1	0	1	0	43	0	171	150.9	51.6056
31	5	2	2	0	B	5	2	1	0	1	0	0	1	1	0	1	1	0	0	43	0	171	150.9	51.6056
31	6	2	1	0	A	1	3	1	0	1	0	0	1	1	0	1	1	0	0	43	0	171	150.9	51.6056
31	6	2	1	0	B	2	3	0	10	0	0	1	-1	0	1	-1	0	1	0	43	0	171	150.9	51.6056
31	6	2	1	0	Neither	3	3	0	-999	-999	-999	-999	-999	-999	-999	-999	-999	-999	0	43	0	171	150.9	51.6056
31	6	2	2	0	A	4	2	1	0	1	0	0	1	1	0	1	1	0	0	43	0	171	150.9	51.6056
31	6	2	2	0	B	5	2	0	10	0	0	1	-1	0	1	-1	0	1	0	43	0	171	150.9	51.6056
32	1	1	1	0	A	1	3	0	10	0	0	1	1	1	0	-1	0	1	0	63	0	152.4	52.1	22.432
32	1	1	1	0	B	2	3	1	0	1	0	0	-1	0	1	1	1	0	0	63	0	152.4	52.1	22.432
32	1	1	1	0	Neither	3	3	0	-999	-999	-999	-999	-999	-999	-999	-999	-999	-999	0	63	0	152.4	52.1	22.432
32	1	1	2	0	A	4	2	0	10	0	0	1	1	1	0	-1	0	1	0	63	0	152.4	52.1	22.432
32	1	1	2	0	B	5	2	1	0	1	0	0	-1	0	1	1	1	0	0	63	0	152.4	52.1	22.432
32	2	1	1	0	A	1	3	0	10	0	0	1	1	1	0	1	1	0	0	63	0	152.4	52.1	22.432
32	2	1	1	0	B	2	3	0	5	0	1	0	-1	0	1	-1	0	1	0	63	0	152.4	52.1	22.432
32	2	1	1	1	Neither	3	3	1	-999	-999	-999	-999	-999	-999	-999	-999	-999	-999	0	63	0	152.4	52.1	22.432
32	2	1	2	0	A	4	2	0	10	0	0	1	1	1	0	-1	0	0	0	63	0	152.4	52.1	22.432
32	2	1	2	0	B	5	2	1	5	0	1	0	-1	0	1	-1	0	1	0	63	0	152.4	52.1	22.432
32	3	1	1	0	A	1	3	0	10	0	0	1	-1	0	1	1	1	0	0	63	0	152.4	52.1	22.432
32	3	1	1	0	B	2	3	0	5	0	1	0	1	1	0	-1	0	1	0	63	0	152.4	52.1	22.432
32	3	1	1	1	Neither	3	3	1	-999	-999	-999	-999	-999	-999	-999	-999	-999	-999	0	63	0	152.4	52.1	22.432
32	3	1	2	0	A	4	2	0	10	0	0	1	-1	0	1	1	1	0	0	63	0	152.4	52.1	22.432
32	3	1	2	0	B	5	2	1	5	0	1	0	1	1	0	-1	0	1	0	63	0	152.4	52.1	22.432
32	4	1	1	0	A	1	3	1	0	1	0	0	-1	0	1	-1	0	1	0	63	0	152.4	52.1	22.432
32	4	1	1	0	B	2	3	0	10	0	0	1	1	1	0	1	1	0	0	63	0	152.4	52.1	22.432
32	4	1	1	0	Neither	3	3	0	-999	-999	-999	-999	-999	-999	-999	-999	-999	-999	0	63	0	152.4	52.1	22.432
32	4	1	2	0	A	4	2	1	0	1	0	0	-1	0	1	-1	0	1	0	63	0	152.4	52.1	22.432
32	4	1	2	0	B	5	2	0	10	0	0	1	1	1	0	1	1	0	0	63	0	152.4	52.1	22.432
32	5	1	1	0	A	1	3	1	0	1	0	0	-1	0	1	1	1	0	0	63	0	152.4	52.1	22.432
32	5	1	1	0	B	2	3	0	5	0	1	0	1	1	0	-1	0	1	0	63	0	152.4	52.1	22.432
32	5	1	1	0	Neither	3	3	0	-999	-999	-999	-999	-999	-999	-999	-999	-999	-999	0	63	0	152.4	52.1	22.432
32	5	1	2	0	A	4	2	1	0	1	0	0	-1	0	1	1	1	0	0	63	0	152.4	52.1	22.432
32	5	1	2	0	B	5	2	0	5	0	1	0	1	1	0	-1	0	1	0	63	0	152.4	52.1	22.432
32	6	1	1	0	A	1	3	1	0	1	0	0	1	1	0	-1	0	1	0	63	0	152.4	52.1	22.432
32	6	1	1	0	B	2	3	0	5	0	1	0	-1	0	1	1	1	0	0	63	0	152.4	52.1	22.432
32	6	1	1	0	Neither	3	3	0	-999	-999	-999	-999	-999	-999	-999	-999	-999	-999	0	63	0	152.4	52.1	22.432
32	6	1	2	0	A	4	2	1	0	1	0	0	1	1	0	-1	0	1	0	63	0	152.4	52.1	22.432
32	6	1	2	0	B	5	2	0	5	0	1	0	-1	0	1	1	1	0	0	63	0	152.4	52.1	22.432
33	1	2	1	0	A	1	3	0	10	0	0	1	-1	0	1	-1	0	1	1	53	0	183	95.6	28.5467
33	1	2	1	0	B	2	3	1	0	1	0	0	1	1	0	1	1	0	1	53	0	183	95.6	28.5467
33	1	2	1	0	Neither	3	3	0	-999	-999	-999	-999	-999	-999	-999	-999	-999	-999	1	53	0	183	95.6	28.5467
33	1	2	2	0	A	4	2	0	10	0	0	1	-1	0	1	-1	0	1	1	53	0	183	95.6	28.5467
33	1	2	2	0	B	5	2	1	0	1	0	0	1	1	0	1	1	0	1	53	0	183	95.6	28.5467
33	2	2	1	0	A	1	3	1	5	0	1	0	-1	0	1	1	1	0	1	53	0	183	95.6	28.5467
33	2	2	1	0	B	2	3	0	0	1	0	0	1	1	0	-1	0	1	1	53	0	183	95.6	28.5467
33	2	2	1	0	Neither	3	3	0	-999	-999	-999	-999	-999	-999	-999	-999	-999	-999	1	53	0	183	95.6	28.5467
33	2	2	2	0	A	4	2	1	5	0	1	0	-1	0	1	1	1	0	1	53	0	183	95.6	28.5467
33	2	2	2	0	B	5	2	0	0	1	0	0	1	1	0	-1	0	1	1	53	0	183	95.6	28.5467
33	3	2	1	0	A	1	3	1	5	0	1	0	1	1	0	-1	0	1	1	53	0	183	95.6	28.5467
33	3	2	1	0	B	2	3	0	10	0	0	1	-1	0	1	1	1	0	1	53	0	183	95.6	28.5467
33	3	2	1	0	Neither	3	3	0	-999	-999	-999	-999	-999	-999	-999	-999	-999	-999	1	53	0	183	95.6	28.5467
33	3	2	2	0	A	4	2	1	5	0	1	0	1	1	0	-1	0	1	1	53	0	183	95.6	28.5467
33	3	2	2	0	B	5	2	0	10	0	0	1	-1	0	1	1	1	0	1	53	0	183	95.6	28.5467
33	4	2	1	0	A	1	3	1	5	0	1	0	1	1	0	1	1	0	1	53	0	183	95.6	28.5467
33	4	2	1	0	B	2	3	0	10	0	0	1	-1	0	1	-1	0	1	1	53	0	183	95.6	28.5467
33	4	2	1	0	Neither	3	3	0	-999	-999	-999	-999	-999	-999	-999	-999	-999	-999	1	53	0	183	95.6	28.5467
33	4	2	2	0	A	4	2	1	5	0	1	0	1	1	0	1	1	0	1	53	0	183	95.6	28.5467
33	4	2	2	0	B	5	2	0	10	0	0	1	-1	0	1	-1	0	1	1	53	0	183	95.6	28.5467
33	5	2	1	0	A	1	3	0	5	0	1	0	-1	0	1	-1	0	1	1	53	0	183	95.6	28.5467
33	5	2	1	0	B	2	3	1	0	1	0	0	1	1	0	1	1	0	1	53	0	183	95.6	28.5467
33	5	2	1	0	Neither	3	3	0	-999	-999	-999	-999	-999	-999	-999	-999	-999	-999	1	53	0	183	95.6	28.5467
33	5	2	2	0	A	4	2	0	5	0	1	0	-1	0	1	-1	0	1	1	53	0	183	95.6	28.5467
33	5	2	2	0	B	5	2	1	0	1	0	0	1	1	0	1	1	0	1	53	0	183	95.6	28.5467
33	6	2	1	0	A	1	3	1	0	1	0	0	1	1	0	1	1	0	1	53	0	183	95.6	28.5467
33	6	2	1	0	B	2	3	0	10	0	0	1	-1	0	1	-1	0	1	1	53	0	183	95.6	28.5467
33	6	2	1	0	Neither	3	3	0	-999	-999	-999	-999	-999	-999	-999	-999	-999	-999	1	53	0	183	95.6	28.5467
33	6	2	2	0	A	4	2	1	0	1	0	0	1	1	0	1	1	0	1	53	0	183	95.6	28.5467
33	6	2	2	0	B	5	2	0	10	0	0	1	-1	0	1	-1	0	1	1	53	0	183	95.6	28.5467
34	1	1	1	0	A	1	3	0	10	0	0	1	1	1	0	-1	0	1	0	81	0	139	62	32.0894
34	1	1	1	0	B	2	3	1	0	1	0	0	-1	0	1	1	1	0	0	81	0	139	62	32.0894
34	1	1	1	0	Neither	3	3	0	-999	-999	-999	-999	-999	-999	-999	-999	-999	-999	0	81	0	139	62	32.0894
34	1	1	2	0	A	4	2	0	10	0	0	1	1	1	0	-1	0	1	0	81	0	139	62	32.0894
34	1	1	2	0	B	5	2	1	0	1	0	0	-1	0	1	1	1	0	0	81	0	139	62	32.0894
34	2	1	1	0	A	1	3	0	10	0	0	1	1	1	0	1	1	0	0	81	0	139	62	32.0894
34	2	1	1	0	B	2	3	1	5	0	1	0	-1	0	1	-1	0	1	0	81	0	139	62	32.0894
34	2	1	1	0	Neither	3	3	0	-999	-999	-999	-999	-999	-999	-999	-999	-999	-999	0	81	0	139	62	32.0894
34	2	1	2	0	A	4	2	0	10	0	0	1	1	1	0	-1	0	0	0	81	0	139	62	32.0894
34	2	1	2	0	B	5	2	1	5	0	1	0	-1	0	1	-1	0	1	0	81	0	139	62	32.0894
34	3	1	1	0	A	1	3	0	10	0	0	1	-1	0	1	1	1	0	0	81	0	139	62	32.0894
34	3	1	1	0	B	2	3	1	5	0	1	0	1	1	0	-1	0	1	0	81	0	139	62	32.0894
34	3	1	1	0	Neither	3	3	0	-999	-999	-999	-999	-999	-999	-999	-999	-999	-999	0	81	0	139	62	32.0894
34	3	1	2	0	A	4	2	0	10	0	0	1	-1	0	1	1	1	0	0	81	0	139	62	32.0894
34	3	1	2	0	B	5	2	1	5	0	1	0	1	1	0	-1	0	1	0	81	0	139	62	32.0894
34	4	1	1	0	A	1	3	0	0	1	0	0	-1	0	1	-1	0	1	0	81	0	139	62	32.0894
34	4	1	1	0	B	2	3	1	10	0	0	1	1	1	0	1	1	0	0	81	0	139	62	32.0894
34	4	1	1	0	Neither	3	3	0	-999	-999	-999	-999	-999	-999	-999	-999	-999	-999	0	81	0	139	62	32.0894
34	4	1	2	0	A	4	2	0	0	1	0	0	-1	0	1	-1	0	1	0	81	0	139	62	32.0894
34	4	1	2	0	B	5	2	1	10	0	0	1	1	1	0	1	1	0	0	81	0	139	62	32.0894
34	5	1	1	0	A	1	3	0	0	1	0	0	-1	0	1	1	1	0	0	81	0	139	62	32.0894
34	5	1	1	0	B	2	3	1	5	0	1	0	1	1	0	-1	0	1	0	81	0	139	62	32.0894
34	5	1	1	0	Neither	3	3	0	-999	-999	-999	-999	-999	-999	-999	-999	-999	-999	0	81	0	139	62	32.0894
34	5	1	2	0	A	4	2	0	0	1	0	0	-1	0	1	1	1	0	0	81	0	139	62	32.0894
34	5	1	2	0	B	5	2	1	5	0	1	0	1	1	0	-1	0	1	0	81	0	139	62	32.0894
34	6	1	1	0	A	1	3	1	0	1	0	0	1	1	0	-1	0	1	0	81	0	139	62	32.0894
34	6	1	1	0	B	2	3	0	5	0	1	0	-1	0	1	1	1	0	0	81	0	139	62	32.0894
34	6	1	1	0	Neither	3	3	0	-999	-999	-999	-999	-999	-999	-999	-999	-999	-999	0	81	0	139	62	32.0894
34	6	1	2	0	A	4	2	1	0	1	0	0	1	1	0	-1	0	1	0	81	0	139	62	32.0894
34	6	1	2	0	B	5	2	0	5	0	1	0	-1	0	1	1	1	0	0	81	0	139	62	32.0894
38	1	1	1	0	A	1	3	0	10	0	0	1	1	1	0	-1	0	1	0	72	1	166	60.6	21.9916
38	1	1	1	0	B	2	3	1	0	1	0	0	-1	0	1	1	1	0	0	72	1	166	60.6	21.9916
38	1	1	1	0	Neither	3	3	0	-999	-999	-999	-999	-999	-999	-999	-999	-999	-999	0	72	1	166	60.6	21.9916
38	1	1	2	0	A	4	2	0	10	0	0	1	1	1	0	-1	0	1	0	72	1	166	60.6	21.9916
38	1	1	2	0	B	5	2	1	0	1	0	0	-1	0	1	1	1	0	0	72	1	166	60.6	21.9916
38	2	1	1	0	A	1	3	0	10	0	0	1	1	1	0	1	1	0	0	72	1	166	60.6	21.9916
38	2	1	1	0	B	2	3	1	5	0	1	0	-1	0	1	-1	0	1	0	72	1	166	60.6	21.9916
38	2	1	1	0	Neither	3	3	0	-999	-999	-999	-999	-999	-999	-999	-999	-999	-999	0	72	1	166	60.6	21.9916
38	2	1	2	0	A	4	2	0	10	0	0	1	1	1	0	-1	0	0	0	72	1	166	60.6	21.9916
38	2	1	2	0	B	5	2	1	5	0	1	0	-1	0	1	-1	0	1	0	72	1	166	60.6	21.9916
38	3	1	1	0	A	1	3	0	10	0	0	1	-1	0	1	1	1	0	0	72	1	166	60.6	21.9916
38	3	1	1	0	B	2	3	1	5	0	1	0	1	1	0	-1	0	1	0	72	1	166	60.6	21.9916
38	3	1	1	0	Neither	3	3	0	-999	-999	-999	-999	-999	-999	-999	-999	-999	-999	0	72	1	166	60.6	21.9916
38	3	1	2	0	A	4	2	0	10	0	0	1	-1	0	1	1	1	0	0	72	1	166	60.6	21.9916
38	3	1	2	0	B	5	2	1	5	0	1	0	1	1	0	-1	0	1	0	72	1	166	60.6	21.9916
38	4	1	1	0	A	1	3	1	0	1	0	0	-1	0	1	-1	0	1	0	72	1	166	60.6	21.9916
38	4	1	1	0	B	2	3	0	10	0	0	1	1	1	0	1	1	0	0	72	1	166	60.6	21.9916
38	4	1	1	0	Neither	3	3	0	-999	-999	-999	-999	-999	-999	-999	-999	-999	-999	0	72	1	166	60.6	21.9916
38	4	1	2	0	A	4	2	1	0	1	0	0	-1	0	1	-1	0	1	0	72	1	166	60.6	21.9916
38	4	1	2	0	B	5	2	0	10	0	0	1	1	1	0	1	1	0	0	72	1	166	60.6	21.9916
38	5	1	1	0	A	1	3	1	0	1	0	0	-1	0	1	1	1	0	0	72	1	166	60.6	21.9916
38	5	1	1	0	B	2	3	0	5	0	1	0	1	1	0	-1	0	1	0	72	1	166	60.6	21.9916
38	5	1	1	0	Neither	3	3	0	-999	-999	-999	-999	-999	-999	-999	-999	-999	-999	0	72	1	166	60.6	21.9916
38	5	1	2	0	A	4	2	1	0	1	0	0	-1	0	1	1	1	0	0	72	1	166	60.6	21.9916
38	5	1	2	0	B	5	2	0	5	0	1	0	1	1	0	-1	0	1	0	72	1	166	60.6	21.9916
38	6	1	1	0	A	1	3	1	0	1	0	0	1	1	0	-1	0	1	0	72	1	166	60.6	21.9916
38	6	1	1	0	B	2	3	0	5	0	1	0	-1	0	1	1	1	0	0	72	1	166	60.6	21.9916
38	6	1	1	0	Neither	3	3	0	-999	-999	-999	-999	-999	-999	-999	-999	-999	-999	0	72	1	166	60.6	21.9916
38	6	1	2	0	A	4	2	1	0	1	0	0	1	1	0	-1	0	1	0	72	1	166	60.6	21.9916
38	6	1	2	0	B	5	2	0	5	0	1	0	-1	0	1	1	1	0	0	72	1	166	60.6	21.9916
39	1	2	1	0	A	1	3	0	10	0	0	1	-1	0	1	-1	0	1	1	72	1	174	69.4	22.9224
39	1	2	1	0	B	2	3	1	0	1	0	0	1	1	0	1	1	0	1	72	1	174	69.4	22.9224
39	1	2	1	0	Neither	3	3	0	-999	-999	-999	-999	-999	-999	-999	-999	-999	-999	1	72	1	174	69.4	22.9224
39	1	2	2	0	A	4	2	0	10	0	0	1	-1	0	1	-1	0	1	1	72	1	174	69.4	22.9224
39	1	2	2	0	B	5	2	1	0	1	0	0	1	1	0	1	1	0	1	72	1	174	69.4	22.9224
39	2	2	1	0	A	1	3	1	5	0	1	0	-1	0	1	1	1	0	1	72	1	174	69.4	22.9224
39	2	2	1	0	B	2	3	0	0	1	0	0	1	1	0	-1	0	1	1	72	1	174	69.4	22.9224
39	2	2	1	0	Neither	3	3	0	-999	-999	-999	-999	-999	-999	-999	-999	-999	-999	1	72	1	174	69.4	22.9224
39	2	2	2	0	A	4	2	1	5	0	1	0	-1	0	1	1	1	0	1	72	1	174	69.4	22.9224
39	2	2	2	0	B	5	2	0	0	1	0	0	1	1	0	-1	0	1	1	72	1	174	69.4	22.9224
39	3	2	1	0	A	1	3	1	5	0	1	0	1	1	0	-1	0	1	1	72	1	174	69.4	22.9224
39	3	2	1	0	B	2	3	0	10	0	0	1	-1	0	1	1	1	0	1	72	1	174	69.4	22.9224
39	3	2	1	0	Neither	3	3	0	-999	-999	-999	-999	-999	-999	-999	-999	-999	-999	1	72	1	174	69.4	22.9224
39	3	2	2	0	A	4	2	1	5	0	1	0	1	1	0	-1	0	1	1	72	1	174	69.4	22.9224
39	3	2	2	0	B	5	2	0	10	0	0	1	-1	0	1	1	1	0	1	72	1	174	69.4	22.9224
39	4	2	1	0	A	1	3	1	5	0	1	0	1	1	0	1	1	0	1	72	1	174	69.4	22.9224
39	4	2	1	0	B	2	3	0	10	0	0	1	-1	0	1	-1	0	1	1	72	1	174	69.4	22.9224
39	4	2	1	0	Neither	3	3	0	-999	-999	-999	-999	-999	-999	-999	-999	-999	-999	1	72	1	174	69.4	22.9224
39	4	2	2	0	A	4	2	1	5	0	1	0	1	1	0	1	1	0	1	72	1	174	69.4	22.9224
39	4	2	2	0	B	5	2	0	10	0	0	1	-1	0	1	-1	0	1	1	72	1	174	69.4	22.9224
39	5	2	1	0	A	1	3	0	5	0	1	0	-1	0	1	-1	0	1	1	72	1	174	69.4	22.9224
39	5	2	1	0	B	2	3	1	0	1	0	0	1	1	0	1	1	0	1	72	1	174	69.4	22.9224
39	5	2	1	0	Neither	3	3	0	-999	-999	-999	-999	-999	-999	-999	-999	-999	-999	1	72	1	174	69.4	22.9224
39	5	2	2	0	A	4	2	0	5	0	1	0	-1	0	1	-1	0	1	1	72	1	174	69.4	22.9224
39	5	2	2	0	B	5	2	1	0	1	0	0	1	1	0	1	1	0	1	72	1	174	69.4	22.9224
39	6	2	1	0	A	1	3	1	0	1	0	0	1	1	0	1	1	0	1	72	1	174	69.4	22.9224
39	6	2	1	0	B	2	3	0	10	0	0	1	-1	0	1	-1	0	1	1	72	1	174	69.4	22.9224
39	6	2	1	0	Neither	3	3	0	-999	-999	-999	-999	-999	-999	-999	-999	-999	-999	1	72	1	174	69.4	22.9224
39	6	2	2	0	A	4	2	1	0	1	0	0	1	1	0	1	1	0	1	72	1	174	69.4	22.9224
39	6	2	2	0	B	5	2	0	10	0	0	1	-1	0	1	-1	0	1	1	72	1	174	69.4	22.9224
40	1	2	1	0	A	1	3	0	10	0	0	1	-1	0	1	-1	0	1	0	65	0	162	96.6	36.8084
40	1	2	1	0	B	2	3	1	0	1	0	0	1	1	0	1	1	0	0	65	0	162	96.6	36.8084
40	1	2	1	0	Neither	3	3	0	-999	-999	-999	-999	-999	-999	-999	-999	-999	-999	0	65	0	162	96.6	36.8084
40	1	2	2	0	A	4	2	0	10	0	0	1	-1	0	1	-1	0	1	0	65	0	162	96.6	36.8084
40	1	2	2	0	B	5	2	1	0	1	0	0	1	1	0	1	1	0	0	65	0	162	96.6	36.8084
40	2	2	1	0	A	1	3	0	5	0	1	0	-1	0	1	1	1	0	0	65	0	162	96.6	36.8084
40	2	2	1	0	B	2	3	1	0	1	0	0	1	1	0	-1	0	1	0	65	0	162	96.6	36.8084
40	2	2	1	0	Neither	3	3	0	-999	-999	-999	-999	-999	-999	-999	-999	-999	-999	0	65	0	162	96.6	36.8084
40	2	2	2	0	A	4	2	0	5	0	1	0	-1	0	1	1	1	0	0	65	0	162	96.6	36.8084
40	2	2	2	0	B	5	2	1	0	1	0	0	1	1	0	-1	0	1	0	65	0	162	96.6	36.8084
40	3	2	1	0	A	1	3	1	5	0	1	0	1	1	0	-1	0	1	0	65	0	162	96.6	36.8084
40	3	2	1	0	B	2	3	0	10	0	0	1	-1	0	1	1	1	0	0	65	0	162	96.6	36.8084
40	3	2	1	0	Neither	3	3	0	-999	-999	-999	-999	-999	-999	-999	-999	-999	-999	0	65	0	162	96.6	36.8084
40	3	2	2	0	A	4	2	1	5	0	1	0	1	1	0	-1	0	1	0	65	0	162	96.6	36.8084
40	3	2	2	0	B	5	2	0	10	0	0	1	-1	0	1	1	1	0	0	65	0	162	96.6	36.8084
40	4	2	1	0	A	1	3	1	5	0	1	0	1	1	0	1	1	0	0	65	0	162	96.6	36.8084
40	4	2	1	0	B	2	3	0	10	0	0	1	-1	0	1	-1	0	1	0	65	0	162	96.6	36.8084
40	4	2	1	0	Neither	3	3	0	-999	-999	-999	-999	-999	-999	-999	-999	-999	-999	0	65	0	162	96.6	36.8084
40	4	2	2	0	A	4	2	1	5	0	1	0	1	1	0	1	1	0	0	65	0	162	96.6	36.8084
40	4	2	2	0	B	5	2	0	10	0	0	1	-1	0	1	-1	0	1	0	65	0	162	96.6	36.8084
40	5	2	1	0	A	1	3	0	5	0	1	0	-1	0	1	-1	0	1	0	65	0	162	96.6	36.8084
40	5	2	1	0	B	2	3	1	0	1	0	0	1	1	0	1	1	0	0	65	0	162	96.6	36.8084
40	5	2	1	0	Neither	3	3	0	-999	-999	-999	-999	-999	-999	-999	-999	-999	-999	0	65	0	162	96.6	36.8084
40	5	2	2	0	A	4	2	0	5	0	1	0	-1	0	1	-1	0	1	0	65	0	162	96.6	36.8084
40	5	2	2	0	B	5	2	1	0	1	0	0	1	1	0	1	1	0	0	65	0	162	96.6	36.8084
40	6	2	1	0	A	1	3	1	0	1	0	0	1	1	0	1	1	0	0	65	0	162	96.6	36.8084
40	6	2	1	0	B	2	3	0	10	0	0	1	-1	0	1	-1	0	1	0	65	0	162	96.6	36.8084
40	6	2	1	0	Neither	3	3	0	-999	-999	-999	-999	-999	-999	-999	-999	-999	-999	0	65	0	162	96.6	36.8084
40	6	2	2	0	A	4	2	1	0	1	0	0	1	1	0	1	1	0	0	65	0	162	96.6	36.8084
40	6	2	2	0	B	5	2	0	10	0	0	1	-1	0	1	-1	0	1	0	65	0	162	96.6	36.8084
41	1	2	1	0	A	1	3	0	10	0	0	1	-1	0	1	-1	0	1	1	63	0	179	101	31.5221
41	1	2	1	0	B	2	3	1	0	1	0	0	1	1	0	1	1	0	1	63	0	179	101	31.5221
41	1	2	1	0	Neither	3	3	0	-999	-999	-999	-999	-999	-999	-999	-999	-999	-999	1	63	0	179	101	31.5221
41	1	2	2	0	A	4	2	0	10	0	0	1	-1	0	1	-1	0	1	1	63	0	179	101	31.5221
41	1	2	2	0	B	5	2	1	0	1	0	0	1	1	0	1	1	0	1	63	0	179	101	31.5221
41	2	2	1	0	A	1	3	1	5	0	1	0	-1	0	1	1	1	0	1	63	0	179	101	31.5221
41	2	2	1	0	B	2	3	0	0	1	0	0	1	1	0	-1	0	1	1	63	0	179	101	31.5221
41	2	2	1	0	Neither	3	3	0	-999	-999	-999	-999	-999	-999	-999	-999	-999	-999	1	63	0	179	101	31.5221
41	2	2	2	0	A	4	2	1	5	0	1	0	-1	0	1	1	1	0	1	63	0	179	101	31.5221
41	2	2	2	0	B	5	2	0	0	1	0	0	1	1	0	-1	0	1	1	63	0	179	101	31.5221
41	3	2	1	0	A	1	3	1	5	0	1	0	1	1	0	-1	0	1	1	63	0	179	101	31.5221
41	3	2	1	0	B	2	3	0	10	0	0	1	-1	0	1	1	1	0	1	63	0	179	101	31.5221
41	3	2	1	0	Neither	3	3	0	-999	-999	-999	-999	-999	-999	-999	-999	-999	-999	1	63	0	179	101	31.5221
41	3	2	2	0	A	4	2	1	5	0	1	0	1	1	0	-1	0	1	1	63	0	179	101	31.5221
41	3	2	2	0	B	5	2	0	10	0	0	1	-1	0	1	1	1	0	1	63	0	179	101	31.5221
41	4	2	1	0	A	1	3	1	5	0	1	0	1	1	0	1	1	0	1	63	0	179	101	31.5221
41	4	2	1	0	B	2	3	0	10	0	0	1	-1	0	1	-1	0	1	1	63	0	179	101	31.5221
41	4	2	1	0	Neither	3	3	0	-999	-999	-999	-999	-999	-999	-999	-999	-999	-999	1	63	0	179	101	31.5221
41	4	2	2	0	A	4	2	1	5	0	1	0	1	1	0	1	1	0	1	63	0	179	101	31.5221
41	4	2	2	0	B	5	2	0	10	0	0	1	-1	0	1	-1	0	1	1	63	0	179	101	31.5221
41	5	2	1	0	A	1	3	0	5	0	1	0	-1	0	1	-1	0	1	1	63	0	179	101	31.5221
41	5	2	1	0	B	2	3	1	0	1	0	0	1	1	0	1	1	0	1	63	0	179	101	31.5221
41	5	2	1	0	Neither	3	3	0	-999	-999	-999	-999	-999	-999	-999	-999	-999	-999	1	63	0	179	101	31.5221
41	5	2	2	0	A	4	2	0	5	0	1	0	-1	0	1	-1	0	1	1	63	0	179	101	31.5221
41	5	2	2	0	B	5	2	1	0	1	0	0	1	1	0	1	1	0	1	63	0	179	101	31.5221
41	6	2	1	0	A	1	3	1	0	1	0	0	1	1	0	1	1	0	1	63	0	179	101	31.5221
41	6	2	1	0	B	2	3	0	10	0	0	1	-1	0	1	-1	0	1	1	63	0	179	101	31.5221
41	6	2	1	0	Neither	3	3	0	-999	-999	-999	-999	-999	-999	-999	-999	-999	-999	1	63	0	179	101	31.5221
41	6	2	2	0	A	4	2	1	0	1	0	0	1	1	0	1	1	0	1	63	0	179	101	31.5221
41	6	2	2	0	B	5	2	0	10	0	0	1	-1	0	1	-1	0	1	1	63	0	179	101	31.5221
42	1	2	1	0	A	1	3	0	10	0	0	1	-1	0	1	-1	0	1	0	68	0	171.6	70.3	23.8738
42	1	2	1	0	B	2	3	1	0	1	0	0	1	1	0	1	1	0	0	68	0	171.6	70.3	23.8738
42	1	2	1	0	Neither	3	3	0	-999	-999	-999	-999	-999	-999	-999	-999	-999	-999	0	68	0	171.6	70.3	23.8738
42	1	2	2	0	A	4	2	0	10	0	0	1	-1	0	1	-1	0	1	0	68	0	171.6	70.3	23.8738
42	1	2	2	0	B	5	2	1	0	1	0	0	1	1	0	1	1	0	0	68	0	171.6	70.3	23.8738
42	2	2	1	0	A	1	3	1	5	0	1	0	-1	0	1	1	1	0	0	68	0	171.6	70.3	23.8738
42	2	2	1	0	B	2	3	0	0	1	0	0	1	1	0	-1	0	1	0	68	0	171.6	70.3	23.8738
42	2	2	1	0	Neither	3	3	0	-999	-999	-999	-999	-999	-999	-999	-999	-999	-999	0	68	0	171.6	70.3	23.8738
42	2	2	2	0	A	4	2	1	5	0	1	0	-1	0	1	1	1	0	0	68	0	171.6	70.3	23.8738
42	2	2	2	0	B	5	2	0	0	1	0	0	1	1	0	-1	0	1	0	68	0	171.6	70.3	23.8738
42	3	2	1	0	A	1	3	0	5	0	1	0	1	1	0	-1	0	1	0	68	0	171.6	70.3	23.8738
42	3	2	1	0	B	2	3	0	10	0	0	1	-1	0	1	1	1	0	0	68	0	171.6	70.3	23.8738
42	3	2	1	1	Neither	3	3	1	-999	-999	-999	-999	-999	-999	-999	-999	-999	-999	0	68	0	171.6	70.3	23.8738
42	3	2	2	0	A	4	2	1	5	0	1	0	1	1	0	-1	0	1	0	68	0	171.6	70.3	23.8738
42	3	2	2	0	B	5	2	0	10	0	0	1	-1	0	1	1	1	0	0	68	0	171.6	70.3	23.8738
42	4	2	1	0	A	1	3	0	5	0	1	0	1	1	0	1	1	0	0	68	0	171.6	70.3	23.8738
42	4	2	1	0	B	2	3	0	10	0	0	1	-1	0	1	-1	0	1	0	68	0	171.6	70.3	23.8738
42	4	2	1	1	Neither	3	3	1	-999	-999	-999	-999	-999	-999	-999	-999	-999	-999	0	68	0	171.6	70.3	23.8738
42	4	2	2	0	A	4	2	1	5	0	1	0	1	1	0	1	1	0	0	68	0	171.6	70.3	23.8738
42	4	2	2	0	B	5	2	0	10	0	0	1	-1	0	1	-1	0	1	0	68	0	171.6	70.3	23.8738
42	5	2	1	0	A	1	3	0	5	0	1	0	-1	0	1	-1	0	1	0	68	0	171.6	70.3	23.8738
42	5	2	1	0	B	2	3	1	0	1	0	0	1	1	0	1	1	0	0	68	0	171.6	70.3	23.8738
42	5	2	1	0	Neither	3	3	0	-999	-999	-999	-999	-999	-999	-999	-999	-999	-999	0	68	0	171.6	70.3	23.8738
42	5	2	2	0	A	4	2	0	5	0	1	0	-1	0	1	-1	0	1	0	68	0	171.6	70.3	23.8738
42	5	2	2	0	B	5	2	1	0	1	0	0	1	1	0	1	1	0	0	68	0	171.6	70.3	23.8738
42	6	2	1	0	A	1	3	1	0	1	0	0	1	1	0	1	1	0	0	68	0	171.6	70.3	23.8738
42	6	2	1	0	B	2	3	0	10	0	0	1	-1	0	1	-1	0	1	0	68	0	171.6	70.3	23.8738
42	6	2	1	0	Neither	3	3	0	-999	-999	-999	-999	-999	-999	-999	-999	-999	-999	0	68	0	171.6	70.3	23.8738
42	6	2	2	0	A	4	2	1	0	1	0	0	1	1	0	1	1	0	0	68	0	171.6	70.3	23.8738
42	6	2	2	0	B	5	2	0	10	0	0	1	-1	0	1	-1	0	1	0	68	0	171.6	70.3	23.8738
44	1	2	1	0	A	1	3	0	10	0	0	1	-1	0	1	-1	0	1	0	59	1	172.2	73.6	24.8206
44	1	2	1	0	B	2	3	1	0	1	0	0	1	1	0	1	1	0	0	59	1	172.2	73.6	24.8206
44	1	2	1	0	Neither	3	3	0	-999	-999	-999	-999	-999	-999	-999	-999	-999	-999	0	59	1	172.2	73.6	24.8206
44	1	2	2	0	A	4	2	0	10	0	0	1	-1	0	1	-1	0	1	0	59	1	172.2	73.6	24.8206
44	1	2	2	0	B	5	2	1	0	1	0	0	1	1	0	1	1	0	0	59	1	172.2	73.6	24.8206
44	2	2	1	0	A	1	3	0	5	0	1	0	-1	0	1	1	1	0	0	59	1	172.2	73.6	24.8206
44	2	2	1	0	B	2	3	1	0	1	0	0	1	1	0	-1	0	1	0	59	1	172.2	73.6	24.8206
44	2	2	1	0	Neither	3	3	0	-999	-999	-999	-999	-999	-999	-999	-999	-999	-999	0	59	1	172.2	73.6	24.8206
44	2	2	2	0	A	4	2	0	5	0	1	0	-1	0	1	1	1	0	0	59	1	172.2	73.6	24.8206
44	2	2	2	0	B	5	2	1	0	1	0	0	1	1	0	-1	0	1	0	59	1	172.2	73.6	24.8206
44	3	2	1	0	A	1	3	1	5	0	1	0	1	1	0	-1	0	1	0	59	1	172.2	73.6	24.8206
44	3	2	1	0	B	2	3	0	10	0	0	1	-1	0	1	1	1	0	0	59	1	172.2	73.6	24.8206
44	3	2	1	0	Neither	3	3	0	-999	-999	-999	-999	-999	-999	-999	-999	-999	-999	0	59	1	172.2	73.6	24.8206
44	3	2	2	0	A	4	2	1	5	0	1	0	1	1	0	-1	0	1	0	59	1	172.2	73.6	24.8206
44	3	2	2	0	B	5	2	0	10	0	0	1	-1	0	1	1	1	0	0	59	1	172.2	73.6	24.8206
44	4	2	1	0	A	1	3	1	5	0	1	0	1	1	0	1	1	0	0	59	1	172.2	73.6	24.8206
44	4	2	1	0	B	2	3	0	10	0	0	1	-1	0	1	-1	0	1	0	59	1	172.2	73.6	24.8206
44	4	2	1	0	Neither	3	3	0	-999	-999	-999	-999	-999	-999	-999	-999	-999	-999	0	59	1	172.2	73.6	24.8206
44	4	2	2	0	A	4	2	1	5	0	1	0	1	1	0	1	1	0	0	59	1	172.2	73.6	24.8206
44	4	2	2	0	B	5	2	0	10	0	0	1	-1	0	1	-1	0	1	0	59	1	172.2	73.6	24.8206
44	5	2	1	0	A	1	3	0	5	0	1	0	-1	0	1	-1	0	1	0	59	1	172.2	73.6	24.8206
44	5	2	1	0	B	2	3	1	0	1	0	0	1	1	0	1	1	0	0	59	1	172.2	73.6	24.8206
44	5	2	1	0	Neither	3	3	0	-999	-999	-999	-999	-999	-999	-999	-999	-999	-999	0	59	1	172.2	73.6	24.8206
44	5	2	2	0	A	4	2	0	5	0	1	0	-1	0	1	-1	0	1	0	59	1	172.2	73.6	24.8206
44	5	2	2	0	B	5	2	1	0	1	0	0	1	1	0	1	1	0	0	59	1	172.2	73.6	24.8206
44	6	2	1	0	A	1	3	1	0	1	0	0	1	1	0	1	1	0	0	59	1	172.2	73.6	24.8206
44	6	2	1	0	B	2	3	0	10	0	0	1	-1	0	1	-1	0	1	0	59	1	172.2	73.6	24.8206
44	6	2	1	0	Neither	3	3	0	-999	-999	-999	-999	-999	-999	-999	-999	-999	-999	0	59	1	172.2	73.6	24.8206
44	6	2	2	0	A	4	2	1	0	1	0	0	1	1	0	1	1	0	0	59	1	172.2	73.6	24.8206
44	6	2	2	0	B	5	2	0	10	0	0	1	-1	0	1	-1	0	1	0	59	1	172.2	73.6	24.8206
45	1	1	1	0	A	1	3	0	10	0	0	1	1	1	0	-1	0	1	1	55	0	173.4	105	34.9214
45	1	1	1	0	B	2	3	1	0	1	0	0	-1	0	1	1	1	0	1	55	0	173.4	105	34.9214
45	1	1	1	0	Neither	3	3	0	-999	-999	-999	-999	-999	-999	-999	-999	-999	-999	1	55	0	173.4	105	34.9214
45	1	1	2	0	A	4	2	0	10	0	0	1	1	1	0	-1	0	1	1	55	0	173.4	105	34.9214
45	1	1	2	0	B	5	2	1	0	1	0	0	-1	0	1	1	1	0	1	55	0	173.4	105	34.9214
45	2	1	1	0	A	1	3	0	10	0	0	1	1	1	0	1	1	0	1	55	0	173.4	105	34.9214
45	2	1	1	0	B	2	3	1	5	0	1	0	-1	0	1	-1	0	1	1	55	0	173.4	105	34.9214
45	2	1	1	0	Neither	3	3	0	-999	-999	-999	-999	-999	-999	-999	-999	-999	-999	1	55	0	173.4	105	34.9214
45	2	1	2	0	A	4	2	0	10	0	0	1	1	1	0	-1	0	0	1	55	0	173.4	105	34.9214
45	2	1	2	0	B	5	2	1	5	0	1	0	-1	0	1	-1	0	1	1	55	0	173.4	105	34.9214
45	3	1	1	0	A	1	3	0	10	0	0	1	-1	0	1	1	1	0	1	55	0	173.4	105	34.9214
45	3	1	1	0	B	2	3	1	5	0	1	0	1	1	0	-1	0	1	1	55	0	173.4	105	34.9214
45	3	1	1	0	Neither	3	3	0	-999	-999	-999	-999	-999	-999	-999	-999	-999	-999	1	55	0	173.4	105	34.9214
45	3	1	2	0	A	4	2	0	10	0	0	1	-1	0	1	1	1	0	1	55	0	173.4	105	34.9214
45	3	1	2	0	B	5	2	1	5	0	1	0	1	1	0	-1	0	1	1	55	0	173.4	105	34.9214
45	4	1	1	0	A	1	3	1	0	1	0	0	-1	0	1	-1	0	1	1	55	0	173.4	105	34.9214
45	4	1	1	0	B	2	3	0	10	0	0	1	1	1	0	1	1	0	1	55	0	173.4	105	34.9214
45	4	1	1	0	Neither	3	3	0	-999	-999	-999	-999	-999	-999	-999	-999	-999	-999	1	55	0	173.4	105	34.9214
45	4	1	2	0	A	4	2	1	0	1	0	0	-1	0	1	-1	0	1	1	55	0	173.4	105	34.9214
45	4	1	2	0	B	5	2	0	10	0	0	1	1	1	0	1	1	0	1	55	0	173.4	105	34.9214
45	5	1	1	0	A	1	3	1	0	1	0	0	-1	0	1	1	1	0	1	55	0	173.4	105	34.9214
45	5	1	1	0	B	2	3	0	5	0	1	0	1	1	0	-1	0	1	1	55	0	173.4	105	34.9214
45	5	1	1	0	Neither	3	3	0	-999	-999	-999	-999	-999	-999	-999	-999	-999	-999	1	55	0	173.4	105	34.9214
45	5	1	2	0	A	4	2	1	0	1	0	0	-1	0	1	1	1	0	1	55	0	173.4	105	34.9214
45	5	1	2	0	B	5	2	0	5	0	1	0	1	1	0	-1	0	1	1	55	0	173.4	105	34.9214
45	6	1	1	0	A	1	3	0	0	1	0	0	1	1	0	-1	0	1	1	55	0	173.4	105	34.9214
45	6	1	1	0	B	2	3	1	5	0	1	0	-1	0	1	1	1	0	1	55	0	173.4	105	34.9214
45	6	1	1	0	Neither	3	3	0	-999	-999	-999	-999	-999	-999	-999	-999	-999	-999	1	55	0	173.4	105	34.9214
45	6	1	2	0	A	4	2	0	0	1	0	0	1	1	0	-1	0	1	1	55	0	173.4	105	34.9214
45	6	1	2	0	B	5	2	1	5	0	1	0	-1	0	1	1	1	0	1	55	0	173.4	105	34.9214
46	1	2	1	0	A	1	3	0	10	0	0	1	-1	0	1	-1	0	1	0	63	0	171.6	116	39.3934
46	1	2	1	0	B	2	3	1	0	1	0	0	1	1	0	1	1	0	0	63	0	171.6	116	39.3934
46	1	2	1	0	Neither	3	3	0	-999	-999	-999	-999	-999	-999	-999	-999	-999	-999	0	63	0	171.6	116	39.3934
46	1	2	2	0	A	4	2	0	10	0	0	1	-1	0	1	-1	0	1	0	63	0	171.6	116	39.3934
46	1	2	2	0	B	5	2	1	0	1	0	0	1	1	0	1	1	0	0	63	0	171.6	116	39.3934
46	2	2	1	0	A	1	3	0	5	0	1	0	-1	0	1	1	1	0	0	63	0	171.6	116	39.3934
46	2	2	1	0	B	2	3	1	0	1	0	0	1	1	0	-1	0	1	0	63	0	171.6	116	39.3934
46	2	2	1	0	Neither	3	3	0	-999	-999	-999	-999	-999	-999	-999	-999	-999	-999	0	63	0	171.6	116	39.3934
46	2	2	2	0	A	4	2	0	5	0	1	0	-1	0	1	1	1	0	0	63	0	171.6	116	39.3934
46	2	2	2	0	B	5	2	1	0	1	0	0	1	1	0	-1	0	1	0	63	0	171.6	116	39.3934
46	3	2	1	0	A	1	3	0	5	0	1	0	1	1	0	-1	0	1	0	63	0	171.6	116	39.3934
46	3	2	1	0	B	2	3	0	10	0	0	1	-1	0	1	1	1	0	0	63	0	171.6	116	39.3934
46	3	2	1	1	Neither	3	3	1	-999	-999	-999	-999	-999	-999	-999	-999	-999	-999	0	63	0	171.6	116	39.3934
46	3	2	2	0	A	4	2	1	5	0	1	0	1	1	0	-1	0	1	0	63	0	171.6	116	39.3934
46	3	2	2	0	B	5	2	0	10	0	0	1	-1	0	1	1	1	0	0	63	0	171.6	116	39.3934
46	4	2	1	0	A	1	3	1	5	0	1	0	1	1	0	1	1	0	0	63	0	171.6	116	39.3934
46	4	2	1	0	B	2	3	0	10	0	0	1	-1	0	1	-1	0	1	0	63	0	171.6	116	39.3934
46	4	2	1	0	Neither	3	3	0	-999	-999	-999	-999	-999	-999	-999	-999	-999	-999	0	63	0	171.6	116	39.3934
46	4	2	2	0	A	4	2	1	5	0	1	0	1	1	0	1	1	0	0	63	0	171.6	116	39.3934
46	4	2	2	0	B	5	2	0	10	0	0	1	-1	0	1	-1	0	1	0	63	0	171.6	116	39.3934
46	5	2	1	0	A	1	3	0	5	0	1	0	-1	0	1	-1	0	1	0	63	0	171.6	116	39.3934
46	5	2	1	0	B	2	3	1	0	1	0	0	1	1	0	1	1	0	0	63	0	171.6	116	39.3934
46	5	2	1	0	Neither	3	3	0	-999	-999	-999	-999	-999	-999	-999	-999	-999	-999	0	63	0	171.6	116	39.3934
46	5	2	2	0	A	4	2	0	5	0	1	0	-1	0	1	-1	0	1	0	63	0	171.6	116	39.3934
46	5	2	2	0	B	5	2	1	0	1	0	0	1	1	0	1	1	0	0	63	0	171.6	116	39.3934
46	6	2	1	0	A	1	3	1	0	1	0	0	1	1	0	1	1	0	0	63	0	171.6	116	39.3934
46	6	2	1	0	B	2	3	0	10	0	0	1	-1	0	1	-1	0	1	0	63	0	171.6	116	39.3934
46	6	2	1	0	Neither	3	3	0	-999	-999	-999	-999	-999	-999	-999	-999	-999	-999	0	63	0	171.6	116	39.3934
46	6	2	2	0	A	4	2	1	0	1	0	0	1	1	0	1	1	0	0	63	0	171.6	116	39.3934
46	6	2	2	0	B	5	2	0	10	0	0	1	-1	0	1	-1	0	1	0	63	0	171.6	116	39.3934
47	1	1	1	0	A	1	3	0	10	0	0	1	1	1	0	-1	0	1	1	71	1	165	121.8	44.7383
47	1	1	1	0	B	2	3	1	0	1	0	0	-1	0	1	1	1	0	1	71	1	165	121.8	44.7383
47	1	1	1	0	Neither	3	3	0	-999	-999	-999	-999	-999	-999	-999	-999	-999	-999	1	71	1	165	121.8	44.7383
47	1	1	2	0	A	4	2	0	10	0	0	1	1	1	0	-1	0	1	1	71	1	165	121.8	44.7383
47	1	1	2	0	B	5	2	1	0	1	0	0	-1	0	1	1	1	0	1	71	1	165	121.8	44.7383
47	2	1	1	0	A	1	3	1	10	0	0	1	1	1	0	1	1	0	1	71	1	165	121.8	44.7383
47	2	1	1	0	B	2	3	0	5	0	1	0	-1	0	1	-1	0	1	1	71	1	165	121.8	44.7383
47	2	1	1	0	Neither	3	3	0	-999	-999	-999	-999	-999	-999	-999	-999	-999	-999	1	71	1	165	121.8	44.7383
47	2	1	2	0	A	4	2	1	10	0	0	1	1	1	0	-1	0	0	1	71	1	165	121.8	44.7383
47	2	1	2	0	B	5	2	0	5	0	1	0	-1	0	1	-1	0	1	1	71	1	165	121.8	44.7383
47	3	1	1	0	A	1	3	0	10	0	0	1	-1	0	1	1	1	0	1	71	1	165	121.8	44.7383
47	3	1	1	0	B	2	3	1	5	0	1	0	1	1	0	-1	0	1	1	71	1	165	121.8	44.7383
47	3	1	1	0	Neither	3	3	0	-999	-999	-999	-999	-999	-999	-999	-999	-999	-999	1	71	1	165	121.8	44.7383
47	3	1	2	0	A	4	2	0	10	0	0	1	-1	0	1	1	1	0	1	71	1	165	121.8	44.7383
47	3	1	2	0	B	5	2	1	5	0	1	0	1	1	0	-1	0	1	1	71	1	165	121.8	44.7383
47	4	1	1	0	A	1	3	1	0	1	0	0	-1	0	1	-1	0	1	1	71	1	165	121.8	44.7383
47	4	1	1	0	B	2	3	0	10	0	0	1	1	1	0	1	1	0	1	71	1	165	121.8	44.7383
47	4	1	1	0	Neither	3	3	0	-999	-999	-999	-999	-999	-999	-999	-999	-999	-999	1	71	1	165	121.8	44.7383
47	4	1	2	0	A	4	2	1	0	1	0	0	-1	0	1	-1	0	1	1	71	1	165	121.8	44.7383
47	4	1	2	0	B	5	2	0	10	0	0	1	1	1	0	1	1	0	1	71	1	165	121.8	44.7383
47	5	1	1	0	A	1	3	0	0	1	0	0	-1	0	1	1	1	0	1	71	1	165	121.8	44.7383
47	5	1	1	0	B	2	3	1	5	0	1	0	1	1	0	-1	0	1	1	71	1	165	121.8	44.7383
47	5	1	1	0	Neither	3	3	0	-999	-999	-999	-999	-999	-999	-999	-999	-999	-999	1	71	1	165	121.8	44.7383
47	5	1	2	0	A	4	2	0	0	1	0	0	-1	0	1	1	1	0	1	71	1	165	121.8	44.7383
47	5	1	2	0	B	5	2	1	5	0	1	0	1	1	0	-1	0	1	1	71	1	165	121.8	44.7383
47	6	1	1	0	A	1	3	1	0	1	0	0	1	1	0	-1	0	1	1	71	1	165	121.8	44.7383
47	6	1	1	0	B	2	3	0	5	0	1	0	-1	0	1	1	1	0	1	71	1	165	121.8	44.7383
47	6	1	1	0	Neither	3	3	0	-999	-999	-999	-999	-999	-999	-999	-999	-999	-999	1	71	1	165	121.8	44.7383
47	6	1	2	0	A	4	2	1	0	1	0	0	1	1	0	-1	0	1	1	71	1	165	121.8	44.7383
47	6	1	2	0	B	5	2	0	5	0	1	0	-1	0	1	1	1	0	1	71	1	165	121.8	44.7383
48	1	1	1	0	A	1	3	0	10	0	0	1	1	1	0	-1	0	1	1	72	0	187	144.1	41.2079
48	1	1	1	0	B	2	3	1	0	1	0	0	-1	0	1	1	1	0	1	72	0	187	144.1	41.2079
48	1	1	1	0	Neither	3	3	0	-999	-999	-999	-999	-999	-999	-999	-999	-999	-999	1	72	0	187	144.1	41.2079
48	1	1	2	0	A	4	2	0	10	0	0	1	1	1	0	-1	0	1	1	72	0	187	144.1	41.2079
48	1	1	2	0	B	5	2	1	0	1	0	0	-1	0	1	1	1	0	1	72	0	187	144.1	41.2079
48	2	1	1	0	A	1	3	0	10	0	0	1	1	1	0	1	1	0	1	72	0	187	144.1	41.2079
48	2	1	1	0	B	2	3	1	5	0	1	0	-1	0	1	-1	0	1	1	72	0	187	144.1	41.2079
48	2	1	1	0	Neither	3	3	0	-999	-999	-999	-999	-999	-999	-999	-999	-999	-999	1	72	0	187	144.1	41.2079
48	2	1	2	0	A	4	2	0	10	0	0	1	1	1	0	-1	0	0	1	72	0	187	144.1	41.2079
48	2	1	2	0	B	5	2	1	5	0	1	0	-1	0	1	-1	0	1	1	72	0	187	144.1	41.2079
48	3	1	1	0	A	1	3	0	10	0	0	1	-1	0	1	1	1	0	1	72	0	187	144.1	41.2079
48	3	1	1	0	B	2	3	0	5	0	1	0	1	1	0	-1	0	1	1	72	0	187	144.1	41.2079
48	3	1	1	1	Neither	3	3	1	-999	-999	-999	-999	-999	-999	-999	-999	-999	-999	1	72	0	187	144.1	41.2079
48	3	1	2	0	A	4	2	1	10	0	0	1	-1	0	1	1	1	0	1	72	0	187	144.1	41.2079
48	3	1	2	0	B	5	2	0	5	0	1	0	1	1	0	-1	0	1	1	72	0	187	144.1	41.2079
48	4	1	1	0	A	1	3	1	0	1	0	0	-1	0	1	-1	0	1	1	72	0	187	144.1	41.2079
48	4	1	1	0	B	2	3	0	10	0	0	1	1	1	0	1	1	0	1	72	0	187	144.1	41.2079
48	4	1	1	0	Neither	3	3	0	-999	-999	-999	-999	-999	-999	-999	-999	-999	-999	1	72	0	187	144.1	41.2079
48	4	1	2	0	A	4	2	1	0	1	0	0	-1	0	1	-1	0	1	1	72	0	187	144.1	41.2079
48	4	1	2	0	B	5	2	0	10	0	0	1	1	1	0	1	1	0	1	72	0	187	144.1	41.2079
48	5	1	1	0	A	1	3	1	0	1	0	0	-1	0	1	1	1	0	1	72	0	187	144.1	41.2079
48	5	1	1	0	B	2	3	0	5	0	1	0	1	1	0	-1	0	1	1	72	0	187	144.1	41.2079
48	5	1	1	0	Neither	3	3	0	-999	-999	-999	-999	-999	-999	-999	-999	-999	-999	1	72	0	187	144.1	41.2079
48	5	1	2	0	A	4	2	1	0	1	0	0	-1	0	1	1	1	0	1	72	0	187	144.1	41.2079
48	5	1	2	0	B	5	2	0	5	0	1	0	1	1	0	-1	0	1	1	72	0	187	144.1	41.2079
48	6	1	1	0	A	1	3	0	0	1	0	0	1	1	0	-1	0	1	1	72	0	187	144.1	41.2079
48	6	1	1	0	B	2	3	1	5	0	1	0	-1	0	1	1	1	0	1	72	0	187	144.1	41.2079
48	6	1	1	0	Neither	3	3	0	-999	-999	-999	-999	-999	-999	-999	-999	-999	-999	1	72	0	187	144.1	41.2079
48	6	1	2	0	A	4	2	0	0	1	0	0	1	1	0	-1	0	1	1	72	0	187	144.1	41.2079
48	6	1	2	0	B	5	2	1	5	0	1	0	-1	0	1	1	1	0	1	72	0	187	144.1	41.2079
50	1	2	1	0	A	1	3	0	10	0	0	1	-1	0	1	-1	0	1	0	61	0	157	103	41.7867
50	1	2	1	0	B	2	3	1	0	1	0	0	1	1	0	1	1	0	0	61	0	157	103	41.7867
50	1	2	1	0	Neither	3	3	0	-999	-999	-999	-999	-999	-999	-999	-999	-999	-999	0	61	0	157	103	41.7867
50	1	2	2	0	A	4	2	0	10	0	0	1	-1	0	1	-1	0	1	0	61	0	157	103	41.7867
50	1	2	2	0	B	5	2	1	0	1	0	0	1	1	0	1	1	0	0	61	0	157	103	41.7867
50	2	2	1	0	A	1	3	1	5	0	1	0	-1	0	1	1	1	0	0	61	0	157	103	41.7867
50	2	2	1	0	B	2	3	0	0	1	0	0	1	1	0	-1	0	1	0	61	0	157	103	41.7867
50	2	2	1	0	Neither	3	3	0	-999	-999	-999	-999	-999	-999	-999	-999	-999	-999	0	61	0	157	103	41.7867
50	2	2	2	0	A	4	2	1	5	0	1	0	-1	0	1	1	1	0	0	61	0	157	103	41.7867
50	2	2	2	0	B	5	2	0	0	1	0	0	1	1	0	-1	0	1	0	61	0	157	103	41.7867
50	3	2	1	0	A	1	3	1	5	0	1	0	1	1	0	-1	0	1	0	61	0	157	103	41.7867
50	3	2	1	0	B	2	3	0	10	0	0	1	-1	0	1	1	1	0	0	61	0	157	103	41.7867
50	3	2	1	0	Neither	3	3	0	-999	-999	-999	-999	-999	-999	-999	-999	-999	-999	0	61	0	157	103	41.7867
50	3	2	2	0	A	4	2	1	5	0	1	0	1	1	0	-1	0	1	0	61	0	157	103	41.7867
50	3	2	2	0	B	5	2	0	10	0	0	1	-1	0	1	1	1	0	0	61	0	157	103	41.7867
50	4	2	1	0	A	1	3	1	5	0	1	0	1	1	0	1	1	0	0	61	0	157	103	41.7867
50	4	2	1	0	B	2	3	0	10	0	0	1	-1	0	1	-1	0	1	0	61	0	157	103	41.7867
50	4	2	1	0	Neither	3	3	0	-999	-999	-999	-999	-999	-999	-999	-999	-999	-999	0	61	0	157	103	41.7867
50	4	2	2	0	A	4	2	1	5	0	1	0	1	1	0	1	1	0	0	61	0	157	103	41.7867
50	4	2	2	0	B	5	2	0	10	0	0	1	-1	0	1	-1	0	1	0	61	0	157	103	41.7867
50	5	2	1	0	A	1	3	0	5	0	1	0	-1	0	1	-1	0	1	0	61	0	157	103	41.7867
50	5	2	1	0	B	2	3	1	0	1	0	0	1	1	0	1	1	0	0	61	0	157	103	41.7867
50	5	2	1	0	Neither	3	3	0	-999	-999	-999	-999	-999	-999	-999	-999	-999	-999	0	61	0	157	103	41.7867
50	5	2	2	0	A	4	2	0	5	0	1	0	-1	0	1	-1	0	1	0	61	0	157	103	41.7867
50	5	2	2	0	B	5	2	1	0	1	0	0	1	1	0	1	1	0	0	61	0	157	103	41.7867
50	6	2	1	0	A	1	3	1	0	1	0	0	1	1	0	1	1	0	0	61	0	157	103	41.7867
50	6	2	1	0	B	2	3	0	10	0	0	1	-1	0	1	-1	0	1	0	61	0	157	103	41.7867
50	6	2	1	0	Neither	3	3	0	-999	-999	-999	-999	-999	-999	-999	-999	-999	-999	0	61	0	157	103	41.7867
50	6	2	2	0	A	4	2	1	0	1	0	0	1	1	0	1	1	0	0	61	0	157	103	41.7867
50	6	2	2	0	B	5	2	0	10	0	0	1	-1	0	1	-1	0	1	0	61	0	157	103	41.7867
61	1	2	1	0	A	1	3	0	10	0	0	1	-1	0	1	-1	0	1	0	40	0	167	86.5	31.0158
61	1	2	1	0	B	2	3	1	0	1	0	0	1	1	0	1	1	0	0	40	0	167	86.5	31.0158
61	1	2	1	0	Neither	3	3	0	-999	-999	-999	-999	-999	-999	-999	-999	-999	-999	0	40	0	167	86.5	31.0158
61	1	2	2	0	A	4	2	0	10	0	0	1	-1	0	1	-1	0	1	0	40	0	167	86.5	31.0158
61	1	2	2	0	B	5	2	1	0	1	0	0	1	1	0	1	1	0	0	40	0	167	86.5	31.0158
61	2	2	1	0	A	1	3	0	5	0	1	0	-1	0	1	1	1	0	0	40	0	167	86.5	31.0158
61	2	2	1	0	B	2	3	1	0	1	0	0	1	1	0	-1	0	1	0	40	0	167	86.5	31.0158
61	2	2	1	0	Neither	3	3	0	-999	-999	-999	-999	-999	-999	-999	-999	-999	-999	0	40	0	167	86.5	31.0158
61	2	2	2	0	A	4	2	0	5	0	1	0	-1	0	1	1	1	0	0	40	0	167	86.5	31.0158
61	2	2	2	0	B	5	2	1	0	1	0	0	1	1	0	-1	0	1	0	40	0	167	86.5	31.0158
61	3	2	1	0	A	1	3	0	5	0	1	0	1	1	0	-1	0	1	0	40	0	167	86.5	31.0158
61	3	2	1	0	B	2	3	0	10	0	0	1	-1	0	1	1	1	0	0	40	0	167	86.5	31.0158
61	3	2	1	1	Neither	3	3	1	-999	-999	-999	-999	-999	-999	-999	-999	-999	-999	0	40	0	167	86.5	31.0158
61	3	2	2	0	A	4	2	1	5	0	1	0	1	1	0	-1	0	1	0	40	0	167	86.5	31.0158
61	3	2	2	0	B	5	2	0	10	0	0	1	-1	0	1	1	1	0	0	40	0	167	86.5	31.0158
61	4	2	1	0	A	1	3	0	5	0	1	0	1	1	0	1	1	0	0	40	0	167	86.5	31.0158
61	4	2	1	0	B	2	3	0	10	0	0	1	-1	0	1	-1	0	1	0	40	0	167	86.5	31.0158
61	4	2	1	1	Neither	3	3	1	-999	-999	-999	-999	-999	-999	-999	-999	-999	-999	0	40	0	167	86.5	31.0158
61	4	2	2	0	A	4	2	1	5	0	1	0	1	1	0	1	1	0	0	40	0	167	86.5	31.0158
61	4	2	2	0	B	5	2	0	10	0	0	1	-1	0	1	-1	0	1	0	40	0	167	86.5	31.0158
61	5	2	1	0	A	1	3	0	5	0	1	0	-1	0	1	-1	0	1	0	40	0	167	86.5	31.0158
61	5	2	1	0	B	2	3	1	0	1	0	0	1	1	0	1	1	0	0	40	0	167	86.5	31.0158
61	5	2	1	0	Neither	3	3	0	-999	-999	-999	-999	-999	-999	-999	-999	-999	-999	0	40	0	167	86.5	31.0158
61	5	2	2	0	A	4	2	0	5	0	1	0	-1	0	1	-1	0	1	0	40	0	167	86.5	31.0158
61	5	2	2	0	B	5	2	1	0	1	0	0	1	1	0	1	1	0	0	40	0	167	86.5	31.0158
61	6	2	1	0	A	1	3	1	0	1	0	0	1	1	0	1	1	0	0	40	0	167	86.5	31.0158
61	6	2	1	0	B	2	3	0	10	0	0	1	-1	0	1	-1	0	1	0	40	0	167	86.5	31.0158
61	6	2	1	0	Neither	3	3	0	-999	-999	-999	-999	-999	-999	-999	-999	-999	-999	0	40	0	167	86.5	31.0158
61	6	2	2	0	A	4	2	1	0	1	0	0	1	1	0	1	1	0	0	40	0	167	86.5	31.0158
61	6	2	2	0	B	5	2	0	10	0	0	1	-1	0	1	-1	0	1	0	40	0	167	86.5	31.0158
63	1	2	1	0	A	1	3	0	10	0	0	1	-1	0	1	-1	0	1	0	60	0	156	77.3	31.7636
63	1	2	1	0	B	2	3	1	0	1	0	0	1	1	0	1	1	0	0	60	0	156	77.3	31.7636
63	1	2	1	0	Neither	3	3	0	-999	-999	-999	-999	-999	-999	-999	-999	-999	-999	0	60	0	156	77.3	31.7636
63	1	2	2	0	A	4	2	0	10	0	0	1	-1	0	1	-1	0	1	0	60	0	156	77.3	31.7636
63	1	2	2	0	B	5	2	1	0	1	0	0	1	1	0	1	1	0	0	60	0	156	77.3	31.7636
63	2	2	1	0	A	1	3	1	5	0	1	0	-1	0	1	1	1	0	0	60	0	156	77.3	31.7636
63	2	2	1	0	B	2	3	0	0	1	0	0	1	1	0	-1	0	1	0	60	0	156	77.3	31.7636
63	2	2	1	0	Neither	3	3	0	-999	-999	-999	-999	-999	-999	-999	-999	-999	-999	0	60	0	156	77.3	31.7636
63	2	2	2	0	A	4	2	1	5	0	1	0	-1	0	1	1	1	0	0	60	0	156	77.3	31.7636
63	2	2	2	0	B	5	2	0	0	1	0	0	1	1	0	-1	0	1	0	60	0	156	77.3	31.7636
63	3	2	1	0	A	1	3	1	5	0	1	0	1	1	0	-1	0	1	0	60	0	156	77.3	31.7636
63	3	2	1	0	B	2	3	0	10	0	0	1	-1	0	1	1	1	0	0	60	0	156	77.3	31.7636
63	3	2	1	0	Neither	3	3	0	-999	-999	-999	-999	-999	-999	-999	-999	-999	-999	0	60	0	156	77.3	31.7636
63	3	2	2	0	A	4	2	1	5	0	1	0	1	1	0	-1	0	1	0	60	0	156	77.3	31.7636
63	3	2	2	0	B	5	2	0	10	0	0	1	-1	0	1	1	1	0	0	60	0	156	77.3	31.7636
63	4	2	1	0	A	1	3	1	5	0	1	0	1	1	0	1	1	0	0	60	0	156	77.3	31.7636
63	4	2	1	0	B	2	3	0	10	0	0	1	-1	0	1	-1	0	1	0	60	0	156	77.3	31.7636
63	4	2	1	0	Neither	3	3	0	-999	-999	-999	-999	-999	-999	-999	-999	-999	-999	0	60	0	156	77.3	31.7636
63	4	2	2	0	A	4	2	1	5	0	1	0	1	1	0	1	1	0	0	60	0	156	77.3	31.7636
63	4	2	2	0	B	5	2	0	10	0	0	1	-1	0	1	-1	0	1	0	60	0	156	77.3	31.7636
63	5	2	1	0	A	1	3	0	5	0	1	0	-1	0	1	-1	0	1	0	60	0	156	77.3	31.7636
63	5	2	1	0	B	2	3	1	0	1	0	0	1	1	0	1	1	0	0	60	0	156	77.3	31.7636
63	5	2	1	0	Neither	3	3	0	-999	-999	-999	-999	-999	-999	-999	-999	-999	-999	0	60	0	156	77.3	31.7636
63	5	2	2	0	A	4	2	0	5	0	1	0	-1	0	1	-1	0	1	0	60	0	156	77.3	31.7636
63	5	2	2	0	B	5	2	1	0	1	0	0	1	1	0	1	1	0	0	60	0	156	77.3	31.7636
63	6	2	1	0	A	1	3	1	0	1	0	0	1	1	0	1	1	0	0	60	0	156	77.3	31.7636
63	6	2	1	0	B	2	3	0	10	0	0	1	-1	0	1	-1	0	1	0	60	0	156	77.3	31.7636
63	6	2	1	0	Neither	3	3	0	-999	-999	-999	-999	-999	-999	-999	-999	-999	-999	0	60	0	156	77.3	31.7636
63	6	2	2	0	A	4	2	1	0	1	0	0	1	1	0	1	1	0	0	60	0	156	77.3	31.7636
63	6	2	2	0	B	5	2	0	10	0	0	1	-1	0	1	-1	0	1	0	60	0	156	77.3	31.7636
64	1	1	1	0	A	1	3	0	10	0	0	1	1	1	0	-1	0	1	0	60	1	167	71	25.4581
64	1	1	1	0	B	2	3	1	0	1	0	0	-1	0	1	1	1	0	0	60	1	167	71	25.4581
64	1	1	1	0	Neither	3	3	0	-999	-999	-999	-999	-999	-999	-999	-999	-999	-999	0	60	1	167	71	25.4581
64	1	1	2	0	A	4	2	0	10	0	0	1	1	1	0	-1	0	1	0	60	1	167	71	25.4581
64	1	1	2	0	B	5	2	1	0	1	0	0	-1	0	1	1	1	0	0	60	1	167	71	25.4581
64	2	1	1	0	A	1	3	0	10	0	0	1	1	1	0	1	1	0	0	60	1	167	71	25.4581
64	2	1	1	0	B	2	3	1	5	0	1	0	-1	0	1	-1	0	1	0	60	1	167	71	25.4581
64	2	1	1	0	Neither	3	3	0	-999	-999	-999	-999	-999	-999	-999	-999	-999	-999	0	60	1	167	71	25.4581
64	2	1	2	0	A	4	2	0	10	0	0	1	1	1	0	-1	0	0	0	60	1	167	71	25.4581
64	2	1	2	0	B	5	2	1	5	0	1	0	-1	0	1	-1	0	1	0	60	1	167	71	25.4581
64	3	1	1	0	A	1	3	0	10	0	0	1	-1	0	1	1	1	0	0	60	1	167	71	25.4581
64	3	1	1	0	B	2	3	0	5	0	1	0	1	1	0	-1	0	1	0	60	1	167	71	25.4581
64	3	1	1	1	Neither	3	3	1	-999	-999	-999	-999	-999	-999	-999	-999	-999	-999	0	60	1	167	71	25.4581
64	3	1	2	0	A	4	2	0	10	0	0	1	-1	0	1	1	1	0	0	60	1	167	71	25.4581
64	3	1	2	0	B	5	2	1	5	0	1	0	1	1	0	-1	0	1	0	60	1	167	71	25.4581
64	4	1	1	0	A	1	3	1	0	1	0	0	-1	0	1	-1	0	1	0	60	1	167	71	25.4581
64	4	1	1	0	B	2	3	0	10	0	0	1	1	1	0	1	1	0	0	60	1	167	71	25.4581
64	4	1	1	0	Neither	3	3	0	-999	-999	-999	-999	-999	-999	-999	-999	-999	-999	0	60	1	167	71	25.4581
64	4	1	2	0	A	4	2	1	0	1	0	0	-1	0	1	-1	0	1	0	60	1	167	71	25.4581
64	4	1	2	0	B	5	2	0	10	0	0	1	1	1	0	1	1	0	0	60	1	167	71	25.4581
64	5	1	1	0	A	1	3	0	0	1	0	0	-1	0	1	1	1	0	0	60	1	167	71	25.4581
64	5	1	1	0	B	2	3	1	5	0	1	0	1	1	0	-1	0	1	0	60	1	167	71	25.4581
64	5	1	1	0	Neither	3	3	0	-999	-999	-999	-999	-999	-999	-999	-999	-999	-999	0	60	1	167	71	25.4581
64	5	1	2	0	A	4	2	0	0	1	0	0	-1	0	1	1	1	0	0	60	1	167	71	25.4581
64	5	1	2	0	B	5	2	1	5	0	1	0	1	1	0	-1	0	1	0	60	1	167	71	25.4581
64	6	1	1	0	A	1	3	1	0	1	0	0	1	1	0	-1	0	1	0	60	1	167	71	25.4581
64	6	1	1	0	B	2	3	0	5	0	1	0	-1	0	1	1	1	0	0	60	1	167	71	25.4581
64	6	1	1	0	Neither	3	3	0	-999	-999	-999	-999	-999	-999	-999	-999	-999	-999	0	60	1	167	71	25.4581
64	6	1	2	0	A	4	2	1	0	1	0	0	1	1	0	-1	0	1	0	60	1	167	71	25.4581
64	6	1	2	0	B	5	2	0	5	0	1	0	-1	0	1	1	1	0	0	60	1	167	71	25.4581
70	1	2	1	0	A	1	3	0	10	0	0	1	-1	0	1	-1	0	1	0	62	0	170	79.3	27.4394
70	1	2	1	0	B	2	3	1	0	1	0	0	1	1	0	1	1	0	0	62	0	170	79.3	27.4394
70	1	2	1	0	Neither	3	3	0	-999	-999	-999	-999	-999	-999	-999	-999	-999	-999	0	62	0	170	79.3	27.4394
70	1	2	2	0	A	4	2	0	10	0	0	1	-1	0	1	-1	0	1	0	62	0	170	79.3	27.4394
70	1	2	2	0	B	5	2	1	0	1	0	0	1	1	0	1	1	0	0	62	0	170	79.3	27.4394
70	2	2	1	0	A	1	3	0	5	0	1	0	-1	0	1	1	1	0	0	62	0	170	79.3	27.4394
70	2	2	1	0	B	2	3	1	0	1	0	0	1	1	0	-1	0	1	0	62	0	170	79.3	27.4394
70	2	2	1	0	Neither	3	3	0	-999	-999	-999	-999	-999	-999	-999	-999	-999	-999	0	62	0	170	79.3	27.4394
70	2	2	2	0	A	4	2	0	5	0	1	0	-1	0	1	1	1	0	0	62	0	170	79.3	27.4394
70	2	2	2	0	B	5	2	1	0	1	0	0	1	1	0	-1	0	1	0	62	0	170	79.3	27.4394
70	3	2	1	0	A	1	3	1	5	0	1	0	1	1	0	-1	0	1	0	62	0	170	79.3	27.4394
70	3	2	1	0	B	2	3	0	10	0	0	1	-1	0	1	1	1	0	0	62	0	170	79.3	27.4394
70	3	2	1	0	Neither	3	3	0	-999	-999	-999	-999	-999	-999	-999	-999	-999	-999	0	62	0	170	79.3	27.4394
70	3	2	2	0	A	4	2	1	5	0	1	0	1	1	0	-1	0	1	0	62	0	170	79.3	27.4394
70	3	2	2	0	B	5	2	0	10	0	0	1	-1	0	1	1	1	0	0	62	0	170	79.3	27.4394
70	4	2	1	0	A	1	3	1	5	0	1	0	1	1	0	1	1	0	0	62	0	170	79.3	27.4394
70	4	2	1	0	B	2	3	0	10	0	0	1	-1	0	1	-1	0	1	0	62	0	170	79.3	27.4394
70	4	2	1	0	Neither	3	3	0	-999	-999	-999	-999	-999	-999	-999	-999	-999	-999	0	62	0	170	79.3	27.4394
70	4	2	2	0	A	4	2	1	5	0	1	0	1	1	0	1	1	0	0	62	0	170	79.3	27.4394
70	4	2	2	0	B	5	2	0	10	0	0	1	-1	0	1	-1	0	1	0	62	0	170	79.3	27.4394
70	5	2	1	0	A	1	3	1	5	0	1	0	-1	0	1	-1	0	1	0	62	0	170	79.3	27.4394
70	5	2	1	0	B	2	3	0	0	1	0	0	1	1	0	1	1	0	0	62	0	170	79.3	27.4394
70	5	2	1	0	Neither	3	3	0	-999	-999	-999	-999	-999	-999	-999	-999	-999	-999	0	62	0	170	79.3	27.4394
70	5	2	2	0	A	4	2	1	5	0	1	0	-1	0	1	-1	0	1	0	62	0	170	79.3	27.4394
70	5	2	2	0	B	5	2	0	0	1	0	0	1	1	0	1	1	0	0	62	0	170	79.3	27.4394
70	6	2	1	0	A	1	3	0	0	1	0	0	1	1	0	1	1	0	0	62	0	170	79.3	27.4394
70	6	2	1	0	B	2	3	1	10	0	0	1	-1	0	1	-1	0	1	0	62	0	170	79.3	27.4394
70	6	2	1	0	Neither	3	3	0	-999	-999	-999	-999	-999	-999	-999	-999	-999	-999	0	62	0	170	79.3	27.4394
70	6	2	2	0	A	4	2	0	0	1	0	0	1	1	0	1	1	0	0	62	0	170	79.3	27.4394
70	6	2	2	0	B	5	2	1	10	0	0	1	-1	0	1	-1	0	1	0	62	0	170	79.3	27.4394
71	1	1	1	0	A	1	3	1	10	0	0	1	1	1	0	-1	0	1	0	61	1	168	61	21.6128
71	1	1	1	0	B	2	3	0	0	1	0	0	-1	0	1	1	1	0	0	61	1	168	61	21.6128
71	1	1	1	0	Neither	3	3	0	-999	-999	-999	-999	-999	-999	-999	-999	-999	-999	0	61	1	168	61	21.6128
71	1	1	2	0	A	4	2	1	10	0	0	1	1	1	0	-1	0	1	0	61	1	168	61	21.6128
71	1	1	2	0	B	5	2	0	0	1	0	0	-1	0	1	1	1	0	0	61	1	168	61	21.6128
71	2	1	1	0	A	1	3	0	10	0	0	1	1	1	0	1	1	0	0	61	1	168	61	21.6128
71	2	1	1	0	B	2	3	1	5	0	1	0	-1	0	1	-1	0	1	0	61	1	168	61	21.6128
71	2	1	1	0	Neither	3	3	0	-999	-999	-999	-999	-999	-999	-999	-999	-999	-999	0	61	1	168	61	21.6128
71	2	1	2	0	A	4	2	0	10	0	0	1	1	1	0	-1	0	0	0	61	1	168	61	21.6128
71	2	1	2	0	B	5	2	1	5	0	1	0	-1	0	1	-1	0	1	0	61	1	168	61	21.6128
71	3	1	1	0	A	1	3	0	10	0	0	1	-1	0	1	1	1	0	0	61	1	168	61	21.6128
71	3	1	1	0	B	2	3	1	5	0	1	0	1	1	0	-1	0	1	0	61	1	168	61	21.6128
71	3	1	1	0	Neither	3	3	0	-999	-999	-999	-999	-999	-999	-999	-999	-999	-999	0	61	1	168	61	21.6128
71	3	1	2	0	A	4	2	0	10	0	0	1	-1	0	1	1	1	0	0	61	1	168	61	21.6128
71	3	1	2	0	B	5	2	1	5	0	1	0	1	1	0	-1	0	1	0	61	1	168	61	21.6128
71	4	1	1	0	A	1	3	0	0	1	0	0	-1	0	1	-1	0	1	0	61	1	168	61	21.6128
71	4	1	1	0	B	2	3	1	10	0	0	1	1	1	0	1	1	0	0	61	1	168	61	21.6128
71	4	1	1	0	Neither	3	3	0	-999	-999	-999	-999	-999	-999	-999	-999	-999	-999	0	61	1	168	61	21.6128
71	4	1	2	0	A	4	2	0	0	1	0	0	-1	0	1	-1	0	1	0	61	1	168	61	21.6128
71	4	1	2	0	B	5	2	1	10	0	0	1	1	1	0	1	1	0	0	61	1	168	61	21.6128
71	5	1	1	0	A	1	3	0	0	1	0	0	-1	0	1	1	1	0	0	61	1	168	61	21.6128
71	5	1	1	0	B	2	3	1	5	0	1	0	1	1	0	-1	0	1	0	61	1	168	61	21.6128
71	5	1	1	0	Neither	3	3	0	-999	-999	-999	-999	-999	-999	-999	-999	-999	-999	0	61	1	168	61	21.6128
71	5	1	2	0	A	4	2	0	0	1	0	0	-1	0	1	1	1	0	0	61	1	168	61	21.6128
71	5	1	2	0	B	5	2	1	5	0	1	0	1	1	0	-1	0	1	0	61	1	168	61	21.6128
71	6	1	1	0	A	1	3	1	0	1	0	0	1	1	0	-1	0	1	0	61	1	168	61	21.6128
71	6	1	1	0	B	2	3	0	5	0	1	0	-1	0	1	1	1	0	0	61	1	168	61	21.6128
71	6	1	1	0	Neither	3	3	0	-999	-999	-999	-999	-999	-999	-999	-999	-999	-999	0	61	1	168	61	21.6128
71	6	1	2	0	A	4	2	1	0	1	0	0	1	1	0	-1	0	1	0	61	1	168	61	21.6128
71	6	1	2	0	B	5	2	0	5	0	1	0	-1	0	1	1	1	0	0	61	1	168	61	21.6128
72	1	2	1	0	A	1	3	0	10	0	0	1	-1	0	1	-1	0	1	0	47	1	171	80	27.3588
72	1	2	1	0	B	2	3	1	0	1	0	0	1	1	0	1	1	0	0	47	1	171	80	27.3588
72	1	2	1	0	Neither	3	3	0	-999	-999	-999	-999	-999	-999	-999	-999	-999	-999	0	47	1	171	80	27.3588
72	1	2	2	0	A	4	2	0	10	0	0	1	-1	0	1	-1	0	1	0	47	1	171	80	27.3588
72	1	2	2	0	B	5	2	1	0	1	0	0	1	1	0	1	1	0	0	47	1	171	80	27.3588
72	2	2	1	0	A	1	3	0	5	0	1	0	-1	0	1	1	1	0	0	47	1	171	80	27.3588
72	2	2	1	0	B	2	3	1	0	1	0	0	1	1	0	-1	0	1	0	47	1	171	80	27.3588
72	2	2	1	0	Neither	3	3	0	-999	-999	-999	-999	-999	-999	-999	-999	-999	-999	0	47	1	171	80	27.3588
72	2	2	2	0	A	4	2	0	5	0	1	0	-1	0	1	1	1	0	0	47	1	171	80	27.3588
72	2	2	2	0	B	5	2	1	0	1	0	0	1	1	0	-1	0	1	0	47	1	171	80	27.3588
72	3	2	1	0	A	1	3	0	5	0	1	0	1	1	0	-1	0	1	0	47	1	171	80	27.3588
72	3	2	1	0	B	2	3	1	10	0	0	1	-1	0	1	1	1	0	0	47	1	171	80	27.3588
72	3	2	1	0	Neither	3	3	0	-999	-999	-999	-999	-999	-999	-999	-999	-999	-999	0	47	1	171	80	27.3588
72	3	2	2	0	A	4	2	0	5	0	1	0	1	1	0	-1	0	1	0	47	1	171	80	27.3588
72	3	2	2	0	B	5	2	1	10	0	0	1	-1	0	1	1	1	0	0	47	1	171	80	27.3588
72	4	2	1	0	A	1	3	1	5	0	1	0	1	1	0	1	1	0	0	47	1	171	80	27.3588
72	4	2	1	0	B	2	3	0	10	0	0	1	-1	0	1	-1	0	1	0	47	1	171	80	27.3588
72	4	2	1	0	Neither	3	3	0	-999	-999	-999	-999	-999	-999	-999	-999	-999	-999	0	47	1	171	80	27.3588
72	4	2	2	0	A	4	2	1	5	0	1	0	1	1	0	1	1	0	0	47	1	171	80	27.3588
72	4	2	2	0	B	5	2	0	10	0	0	1	-1	0	1	-1	0	1	0	47	1	171	80	27.3588
72	5	2	1	0	A	1	3	1	5	0	1	0	-1	0	1	-1	0	1	0	47	1	171	80	27.3588
72	5	2	1	0	B	2	3	0	0	1	0	0	1	1	0	1	1	0	0	47	1	171	80	27.3588
72	5	2	1	0	Neither	3	3	0	-999	-999	-999	-999	-999	-999	-999	-999	-999	-999	0	47	1	171	80	27.3588
72	5	2	2	0	A	4	2	1	5	0	1	0	-1	0	1	-1	0	1	0	47	1	171	80	27.3588
72	5	2	2	0	B	5	2	0	0	1	0	0	1	1	0	1	1	0	0	47	1	171	80	27.3588
72	6	2	1	0	A	1	3	0	0	1	0	0	1	1	0	1	1	0	0	47	1	171	80	27.3588
72	6	2	1	0	B	2	3	1	10	0	0	1	-1	0	1	-1	0	1	0	47	1	171	80	27.3588
72	6	2	1	0	Neither	3	3	0	-999	-999	-999	-999	-999	-999	-999	-999	-999	-999	0	47	1	171	80	27.3588
72	6	2	2	0	A	4	2	0	0	1	0	0	1	1	0	1	1	0	0	47	1	171	80	27.3588
72	6	2	2	0	B	5	2	1	10	0	0	1	-1	0	1	-1	0	1	0	47	1	171	80	27.3588
77	1	1	1	0	A	1	3	0	10	0	0	1	1	1	0	-1	0	1	0	50	0	156	94	38.6259
77	1	1	1	0	B	2	3	1	0	1	0	0	-1	0	1	1	1	0	0	50	0	156	94	38.6259
77	1	1	1	0	Neither	3	3	0	-999	-999	-999	-999	-999	-999	-999	-999	-999	-999	0	50	0	156	94	38.6259
77	1	1	2	0	A	4	2	0	10	0	0	1	1	1	0	-1	0	1	0	50	0	156	94	38.6259
77	1	1	2	0	B	5	2	1	0	1	0	0	-1	0	1	1	1	0	0	50	0	156	94	38.6259
77	2	1	1	0	A	1	3	0	10	0	0	1	1	1	0	1	1	0	0	50	0	156	94	38.6259
77	2	1	1	0	B	2	3	1	5	0	1	0	-1	0	1	-1	0	1	0	50	0	156	94	38.6259
77	2	1	1	0	Neither	3	3	0	-999	-999	-999	-999	-999	-999	-999	-999	-999	-999	0	50	0	156	94	38.6259
77	2	1	2	0	A	4	2	0	10	0	0	1	1	1	0	-1	0	0	0	50	0	156	94	38.6259
77	2	1	2	0	B	5	2	1	5	0	1	0	-1	0	1	-1	0	1	0	50	0	156	94	38.6259
77	3	1	1	0	A	1	3	0	10	0	0	1	-1	0	1	1	1	0	0	50	0	156	94	38.6259
77	3	1	1	0	B	2	3	1	5	0	1	0	1	1	0	-1	0	1	0	50	0	156	94	38.6259
77	3	1	1	0	Neither	3	3	0	-999	-999	-999	-999	-999	-999	-999	-999	-999	-999	0	50	0	156	94	38.6259
77	3	1	2	0	A	4	2	0	10	0	0	1	-1	0	1	1	1	0	0	50	0	156	94	38.6259
77	3	1	2	0	B	5	2	1	5	0	1	0	1	1	0	-1	0	1	0	50	0	156	94	38.6259
77	4	1	1	0	A	1	3	1	0	1	0	0	-1	0	1	-1	0	1	0	50	0	156	94	38.6259
77	4	1	1	0	B	2	3	0	10	0	0	1	1	1	0	1	1	0	0	50	0	156	94	38.6259
77	4	1	1	0	Neither	3	3	0	-999	-999	-999	-999	-999	-999	-999	-999	-999	-999	0	50	0	156	94	38.6259
77	4	1	2	0	A	4	2	1	0	1	0	0	-1	0	1	-1	0	1	0	50	0	156	94	38.6259
77	4	1	2	0	B	5	2	0	10	0	0	1	1	1	0	1	1	0	0	50	0	156	94	38.6259
77	5	1	1	0	A	1	3	1	0	1	0	0	-1	0	1	1	1	0	0	50	0	156	94	38.6259
77	5	1	1	0	B	2	3	0	5	0	1	0	1	1	0	-1	0	1	0	50	0	156	94	38.6259
77	5	1	1	0	Neither	3	3	0	-999	-999	-999	-999	-999	-999	-999	-999	-999	-999	0	50	0	156	94	38.6259
77	5	1	2	0	A	4	2	1	0	1	0	0	-1	0	1	1	1	0	0	50	0	156	94	38.6259
77	5	1	2	0	B	5	2	0	5	0	1	0	1	1	0	-1	0	1	0	50	0	156	94	38.6259
77	6	1	1	0	A	1	3	1	0	1	0	0	1	1	0	-1	0	1	0	50	0	156	94	38.6259
77	6	1	1	0	B	2	3	0	5	0	1	0	-1	0	1	1	1	0	0	50	0	156	94	38.6259
77	6	1	1	0	Neither	3	3	0	-999	-999	-999	-999	-999	-999	-999	-999	-999	-999	0	50	0	156	94	38.6259
77	6	1	2	0	A	4	2	1	0	1	0	0	1	1	0	-1	0	1	0	50	0	156	94	38.6259
77	6	1	2	0	B	5	2	0	5	0	1	0	-1	0	1	1	1	0	0	50	0	156	94	38.6259
78	1	2	1	0	A	1	3	0	10	0	0	1	-1	0	1	-1	0	1	0	66	0	160	75	29.2969
78	1	2	1	0	B	2	3	1	0	1	0	0	1	1	0	1	1	0	0	66	0	160	75	29.2969
78	1	2	1	0	Neither	3	3	0	-999	-999	-999	-999	-999	-999	-999	-999	-999	-999	0	66	0	160	75	29.2969
78	1	2	2	0	A	4	2	0	10	0	0	1	-1	0	1	-1	0	1	0	66	0	160	75	29.2969
78	1	2	2	0	B	5	2	1	0	1	0	0	1	1	0	1	1	0	0	66	0	160	75	29.2969
78	2	2	1	0	A	1	3	0	5	0	1	0	-1	0	1	1	1	0	0	66	0	160	75	29.2969
78	2	2	1	0	B	2	3	1	0	1	0	0	1	1	0	-1	0	1	0	66	0	160	75	29.2969
78	2	2	1	0	Neither	3	3	0	-999	-999	-999	-999	-999	-999	-999	-999	-999	-999	0	66	0	160	75	29.2969
78	2	2	2	0	A	4	2	0	5	0	1	0	-1	0	1	1	1	0	0	66	0	160	75	29.2969
78	2	2	2	0	B	5	2	1	0	1	0	0	1	1	0	-1	0	1	0	66	0	160	75	29.2969
78	3	2	1	0	A	1	3	0	5	0	1	0	1	1	0	-1	0	1	0	66	0	160	75	29.2969
78	3	2	1	0	B	2	3	1	10	0	0	1	-1	0	1	1	1	0	0	66	0	160	75	29.2969
78	3	2	1	0	Neither	3	3	0	-999	-999	-999	-999	-999	-999	-999	-999	-999	-999	0	66	0	160	75	29.2969
78	3	2	2	0	A	4	2	0	5	0	1	0	1	1	0	-1	0	1	0	66	0	160	75	29.2969
78	3	2	2	0	B	5	2	1	10	0	0	1	-1	0	1	1	1	0	0	66	0	160	75	29.2969
78	4	2	1	0	A	1	3	1	5	0	1	0	1	1	0	1	1	0	0	66	0	160	75	29.2969
78	4	2	1	0	B	2	3	0	10	0	0	1	-1	0	1	-1	0	1	0	66	0	160	75	29.2969
78	4	2	1	0	Neither	3	3	0	-999	-999	-999	-999	-999	-999	-999	-999	-999	-999	0	66	0	160	75	29.2969
78	4	2	2	0	A	4	2	1	5	0	1	0	1	1	0	1	1	0	0	66	0	160	75	29.2969
78	4	2	2	0	B	5	2	0	10	0	0	1	-1	0	1	-1	0	1	0	66	0	160	75	29.2969
78	5	2	1	0	A	1	3	1	5	0	1	0	-1	0	1	-1	0	1	0	66	0	160	75	29.2969
78	5	2	1	0	B	2	3	0	0	1	0	0	1	1	0	1	1	0	0	66	0	160	75	29.2969
78	5	2	1	0	Neither	3	3	0	-999	-999	-999	-999	-999	-999	-999	-999	-999	-999	0	66	0	160	75	29.2969
78	5	2	2	0	A	4	2	1	5	0	1	0	-1	0	1	-1	0	1	0	66	0	160	75	29.2969
78	5	2	2	0	B	5	2	0	0	1	0	0	1	1	0	1	1	0	0	66	0	160	75	29.2969
78	6	2	1	0	A	1	3	0	0	1	0	0	1	1	0	1	1	0	0	66	0	160	75	29.2969
78	6	2	1	0	B	2	3	1	10	0	0	1	-1	0	1	-1	0	1	0	66	0	160	75	29.2969
78	6	2	1	0	Neither	3	3	0	-999	-999	-999	-999	-999	-999	-999	-999	-999	-999	0	66	0	160	75	29.2969
78	6	2	2	0	A	4	2	0	0	1	0	0	1	1	0	1	1	0	0	66	0	160	75	29.2969
78	6	2	2	0	B	5	2	1	10	0	0	1	-1	0	1	-1	0	1	0	66	0	160	75	29.2969
79	1	1	1	0	A	1	3	0	10	0	0	1	1	1	0	-1	0	1	0	68	1	159	89	35.2043
79	1	1	1	0	B	2	3	1	0	1	0	0	-1	0	1	1	1	0	0	68	1	159	89	35.2043
79	1	1	1	0	Neither	3	3	0	-999	-999	-999	-999	-999	-999	-999	-999	-999	-999	0	68	1	159	89	35.2043
79	1	1	2	0	A	4	2	0	10	0	0	1	1	1	0	-1	0	1	0	68	1	159	89	35.2043
79	1	1	2	0	B	5	2	1	0	1	0	0	-1	0	1	1	1	0	0	68	1	159	89	35.2043
79	2	1	1	0	A	1	3	0	10	0	0	1	1	1	0	1	1	0	0	68	1	159	89	35.2043
79	2	1	1	0	B	2	3	1	5	0	1	0	-1	0	1	-1	0	1	0	68	1	159	89	35.2043
79	2	1	1	0	Neither	3	3	0	-999	-999	-999	-999	-999	-999	-999	-999	-999	-999	0	68	1	159	89	35.2043
79	2	1	2	0	A	4	2	0	10	0	0	1	1	1	0	-1	0	0	0	68	1	159	89	35.2043
79	2	1	2	0	B	5	2	1	5	0	1	0	-1	0	1	-1	0	1	0	68	1	159	89	35.2043
79	3	1	1	0	A	1	3	1	10	0	0	1	-1	0	1	1	1	0	0	68	1	159	89	35.2043
79	3	1	1	0	B	2	3	0	5	0	1	0	1	1	0	-1	0	1	0	68	1	159	89	35.2043
79	3	1	1	0	Neither	3	3	0	-999	-999	-999	-999	-999	-999	-999	-999	-999	-999	0	68	1	159	89	35.2043
79	3	1	2	0	A	4	2	1	10	0	0	1	-1	0	1	1	1	0	0	68	1	159	89	35.2043
79	3	1	2	0	B	5	2	0	5	0	1	0	1	1	0	-1	0	1	0	68	1	159	89	35.2043
79	4	1	1	0	A	1	3	1	0	1	0	0	-1	0	1	-1	0	1	0	68	1	159	89	35.2043
79	4	1	1	0	B	2	3	0	10	0	0	1	1	1	0	1	1	0	0	68	1	159	89	35.2043
79	4	1	1	0	Neither	3	3	0	-999	-999	-999	-999	-999	-999	-999	-999	-999	-999	0	68	1	159	89	35.2043
79	4	1	2	0	A	4	2	1	0	1	0	0	-1	0	1	-1	0	1	0	68	1	159	89	35.2043
79	4	1	2	0	B	5	2	0	10	0	0	1	1	1	0	1	1	0	0	68	1	159	89	35.2043
79	5	1	1	0	A	1	3	1	0	1	0	0	-1	0	1	1	1	0	0	68	1	159	89	35.2043
79	5	1	1	0	B	2	3	0	5	0	1	0	1	1	0	-1	0	1	0	68	1	159	89	35.2043
79	5	1	1	0	Neither	3	3	0	-999	-999	-999	-999	-999	-999	-999	-999	-999	-999	0	68	1	159	89	35.2043
79	5	1	2	0	A	4	2	1	0	1	0	0	-1	0	1	1	1	0	0	68	1	159	89	35.2043
79	5	1	2	0	B	5	2	0	5	0	1	0	1	1	0	-1	0	1	0	68	1	159	89	35.2043
79	6	1	1	0	A	1	3	0	0	1	0	0	1	1	0	-1	0	1	0	68	1	159	89	35.2043
79	6	1	1	0	B	2	3	1	5	0	1	0	-1	0	1	1	1	0	0	68	1	159	89	35.2043
79	6	1	1	0	Neither	3	3	0	-999	-999	-999	-999	-999	-999	-999	-999	-999	-999	0	68	1	159	89	35.2043
79	6	1	2	0	A	4	2	0	0	1	0	0	1	1	0	-1	0	1	0	68	1	159	89	35.2043
79	6	1	2	0	B	5	2	1	5	0	1	0	-1	0	1	1	1	0	0	68	1	159	89	35.2043
80	1	1	1	0	A	1	3	0	10	0	0	1	1	1	0	-1	0	1	0	74	0	160	78.9	30.8203
80	1	1	1	0	B	2	3	1	0	1	0	0	-1	0	1	1	1	0	0	74	0	160	78.9	30.8203
80	1	1	1	0	Neither	3	3	0	-999	-999	-999	-999	-999	-999	-999	-999	-999	-999	0	74	0	160	78.9	30.8203
80	1	1	2	0	A	4	2	0	10	0	0	1	1	1	0	-1	0	1	0	74	0	160	78.9	30.8203
80	1	1	2	0	B	5	2	1	0	1	0	0	-1	0	1	1	1	0	0	74	0	160	78.9	30.8203
80	2	1	1	0	A	1	3	0	10	0	0	1	1	1	0	1	1	0	0	74	0	160	78.9	30.8203
80	2	1	1	0	B	2	3	1	5	0	1	0	-1	0	1	-1	0	1	0	74	0	160	78.9	30.8203
80	2	1	1	0	Neither	3	3	0	-999	-999	-999	-999	-999	-999	-999	-999	-999	-999	0	74	0	160	78.9	30.8203
80	2	1	2	0	A	4	2	0	10	0	0	1	1	1	0	-1	0	0	0	74	0	160	78.9	30.8203
80	2	1	2	0	B	5	2	1	5	0	1	0	-1	0	1	-1	0	1	0	74	0	160	78.9	30.8203
80	3	1	1	0	A	1	3	1	10	0	0	1	-1	0	1	1	1	0	0	74	0	160	78.9	30.8203
80	3	1	1	0	B	2	3	0	5	0	1	0	1	1	0	-1	0	1	0	74	0	160	78.9	30.8203
80	3	1	1	0	Neither	3	3	0	-999	-999	-999	-999	-999	-999	-999	-999	-999	-999	0	74	0	160	78.9	30.8203
80	3	1	2	0	A	4	2	1	10	0	0	1	-1	0	1	1	1	0	0	74	0	160	78.9	30.8203
80	3	1	2	0	B	5	2	0	5	0	1	0	1	1	0	-1	0	1	0	74	0	160	78.9	30.8203
80	4	1	1	0	A	1	3	1	0	1	0	0	-1	0	1	-1	0	1	0	74	0	160	78.9	30.8203
80	4	1	1	0	B	2	3	0	10	0	0	1	1	1	0	1	1	0	0	74	0	160	78.9	30.8203
80	4	1	1	0	Neither	3	3	0	-999	-999	-999	-999	-999	-999	-999	-999	-999	-999	0	74	0	160	78.9	30.8203
80	4	1	2	0	A	4	2	1	0	1	0	0	-1	0	1	-1	0	1	0	74	0	160	78.9	30.8203
80	4	1	2	0	B	5	2	0	10	0	0	1	1	1	0	1	1	0	0	74	0	160	78.9	30.8203
80	5	1	1	0	A	1	3	1	0	1	0	0	-1	0	1	1	1	0	0	74	0	160	78.9	30.8203
80	5	1	1	0	B	2	3	0	5	0	1	0	1	1	0	-1	0	1	0	74	0	160	78.9	30.8203
80	5	1	1	0	Neither	3	3	0	-999	-999	-999	-999	-999	-999	-999	-999	-999	-999	0	74	0	160	78.9	30.8203
80	5	1	2	0	A	4	2	1	0	1	0	0	-1	0	1	1	1	0	0	74	0	160	78.9	30.8203
80	5	1	2	0	B	5	2	0	5	0	1	0	1	1	0	-1	0	1	0	74	0	160	78.9	30.8203
80	6	1	1	0	A	1	3	0	0	1	0	0	1	1	0	-1	0	1	0	74	0	160	78.9	30.8203
80	6	1	1	0	B	2	3	1	5	0	1	0	-1	0	1	1	1	0	0	74	0	160	78.9	30.8203
80	6	1	1	0	Neither	3	3	0	-999	-999	-999	-999	-999	-999	-999	-999	-999	-999	0	74	0	160	78.9	30.8203
80	6	1	2	0	A	4	2	0	0	1	0	0	1	1	0	-1	0	1	0	74	0	160	78.9	30.8203
80	6	1	2	0	B	5	2	1	5	0	1	0	-1	0	1	1	1	0	0	74	0	160	78.9	30.8203
81	1	2	1	0	A	1	3	0	10	0	0	1	-1	0	1	-1	0	1	1	70	0	168	81.4	28.8407
81	1	2	1	0	B	2	3	1	0	1	0	0	1	1	0	1	1	0	1	70	0	168	81.4	28.8407
81	1	2	1	0	Neither	3	3	0	-999	-999	-999	-999	-999	-999	-999	-999	-999	-999	1	70	0	168	81.4	28.8407
81	1	2	2	0	A	4	2	0	10	0	0	1	-1	0	1	-1	0	1	1	70	0	168	81.4	28.8407
81	1	2	2	0	B	5	2	1	0	1	0	0	1	1	0	1	1	0	1	70	0	168	81.4	28.8407
81	2	2	1	0	A	1	3	0	5	0	1	0	-1	0	1	1	1	0	1	70	0	168	81.4	28.8407
81	2	2	1	0	B	2	3	1	0	1	0	0	1	1	0	-1	0	1	1	70	0	168	81.4	28.8407
81	2	2	1	0	Neither	3	3	0	-999	-999	-999	-999	-999	-999	-999	-999	-999	-999	1	70	0	168	81.4	28.8407
81	2	2	2	0	A	4	2	0	5	0	1	0	-1	0	1	1	1	0	1	70	0	168	81.4	28.8407
81	2	2	2	0	B	5	2	1	0	1	0	0	1	1	0	-1	0	1	1	70	0	168	81.4	28.8407
81	3	2	1	0	A	1	3	1	5	0	1	0	1	1	0	-1	0	1	1	70	0	168	81.4	28.8407
81	3	2	1	0	B	2	3	0	10	0	0	1	-1	0	1	1	1	0	1	70	0	168	81.4	28.8407
81	3	2	1	0	Neither	3	3	0	-999	-999	-999	-999	-999	-999	-999	-999	-999	-999	1	70	0	168	81.4	28.8407
81	3	2	2	0	A	4	2	1	5	0	1	0	1	1	0	-1	0	1	1	70	0	168	81.4	28.8407
81	3	2	2	0	B	5	2	0	10	0	0	1	-1	0	1	1	1	0	1	70	0	168	81.4	28.8407
81	4	2	1	0	A	1	3	1	5	0	1	0	1	1	0	1	1	0	1	70	0	168	81.4	28.8407
81	4	2	1	0	B	2	3	0	10	0	0	1	-1	0	1	-1	0	1	1	70	0	168	81.4	28.8407
81	4	2	1	0	Neither	3	3	0	-999	-999	-999	-999	-999	-999	-999	-999	-999	-999	1	70	0	168	81.4	28.8407
81	4	2	2	0	A	4	2	1	5	0	1	0	1	1	0	1	1	0	1	70	0	168	81.4	28.8407
81	4	2	2	0	B	5	2	0	10	0	0	1	-1	0	1	-1	0	1	1	70	0	168	81.4	28.8407
81	5	2	1	0	A	1	3	1	5	0	1	0	-1	0	1	-1	0	1	1	70	0	168	81.4	28.8407
81	5	2	1	0	B	2	3	0	0	1	0	0	1	1	0	1	1	0	1	70	0	168	81.4	28.8407
81	5	2	1	0	Neither	3	3	0	-999	-999	-999	-999	-999	-999	-999	-999	-999	-999	1	70	0	168	81.4	28.8407
81	5	2	2	0	A	4	2	1	5	0	1	0	-1	0	1	-1	0	1	1	70	0	168	81.4	28.8407
81	5	2	2	0	B	5	2	0	0	1	0	0	1	1	0	1	1	0	1	70	0	168	81.4	28.8407
81	6	2	1	0	A	1	3	0	0	1	0	0	1	1	0	1	1	0	1	70	0	168	81.4	28.8407
81	6	2	1	0	B	2	3	1	10	0	0	1	-1	0	1	-1	0	1	1	70	0	168	81.4	28.8407
81	6	2	1	0	Neither	3	3	0	-999	-999	-999	-999	-999	-999	-999	-999	-999	-999	1	70	0	168	81.4	28.8407
81	6	2	2	0	A	4	2	0	0	1	0	0	1	1	0	1	1	0	1	70	0	168	81.4	28.8407
81	6	2	2	0	B	5	2	1	10	0	0	1	-1	0	1	-1	0	1	1	70	0	168	81.4	28.8407
82	1	2	1	0	A	1	3	0	10	0	0	1	-1	0	1	-1	0	1	0	74	0	153	104	44.4274
82	1	2	1	0	B	2	3	1	0	1	0	0	1	1	0	1	1	0	0	74	0	153	104	44.4274
82	1	2	1	0	Neither	3	3	0	-999	-999	-999	-999	-999	-999	-999	-999	-999	-999	0	74	0	153	104	44.4274
82	1	2	2	0	A	4	2	0	10	0	0	1	-1	0	1	-1	0	1	0	74	0	153	104	44.4274
82	1	2	2	0	B	5	2	1	0	1	0	0	1	1	0	1	1	0	0	74	0	153	104	44.4274
82	2	2	1	0	A	1	3	0	5	0	1	0	-1	0	1	1	1	0	0	74	0	153	104	44.4274
82	2	2	1	0	B	2	3	1	0	1	0	0	1	1	0	-1	0	1	0	74	0	153	104	44.4274
82	2	2	1	0	Neither	3	3	0	-999	-999	-999	-999	-999	-999	-999	-999	-999	-999	0	74	0	153	104	44.4274
82	2	2	2	0	A	4	2	0	5	0	1	0	-1	0	1	1	1	0	0	74	0	153	104	44.4274
82	2	2	2	0	B	5	2	1	0	1	0	0	1	1	0	-1	0	1	0	74	0	153	104	44.4274
82	3	2	1	0	A	1	3	0	5	0	1	0	1	1	0	-1	0	1	0	74	0	153	104	44.4274
82	3	2	1	0	B	2	3	1	10	0	0	1	-1	0	1	1	1	0	0	74	0	153	104	44.4274
82	3	2	1	0	Neither	3	3	0	-999	-999	-999	-999	-999	-999	-999	-999	-999	-999	0	74	0	153	104	44.4274
82	3	2	2	0	A	4	2	0	5	0	1	0	1	1	0	-1	0	1	0	74	0	153	104	44.4274
82	3	2	2	0	B	5	2	1	10	0	0	1	-1	0	1	1	1	0	0	74	0	153	104	44.4274
82	4	2	1	0	A	1	3	1	5	0	1	0	1	1	0	1	1	0	0	74	0	153	104	44.4274
82	4	2	1	0	B	2	3	0	10	0	0	1	-1	0	1	-1	0	1	0	74	0	153	104	44.4274
82	4	2	1	0	Neither	3	3	0	-999	-999	-999	-999	-999	-999	-999	-999	-999	-999	0	74	0	153	104	44.4274
82	4	2	2	0	A	4	2	1	5	0	1	0	1	1	0	1	1	0	0	74	0	153	104	44.4274
82	4	2	2	0	B	5	2	0	10	0	0	1	-1	0	1	-1	0	1	0	74	0	153	104	44.4274
82	5	2	1	0	A	1	3	1	5	0	1	0	-1	0	1	-1	0	1	0	74	0	153	104	44.4274
82	5	2	1	0	B	2	3	0	0	1	0	0	1	1	0	1	1	0	0	74	0	153	104	44.4274
82	5	2	1	0	Neither	3	3	0	-999	-999	-999	-999	-999	-999	-999	-999	-999	-999	0	74	0	153	104	44.4274
82	5	2	2	0	A	4	2	1	5	0	1	0	-1	0	1	-1	0	1	0	74	0	153	104	44.4274
82	5	2	2	0	B	5	2	0	0	1	0	0	1	1	0	1	1	0	0	74	0	153	104	44.4274
82	6	2	1	0	A	1	3	0	0	1	0	0	1	1	0	1	1	0	0	74	0	153	104	44.4274
82	6	2	1	0	B	2	3	1	10	0	0	1	-1	0	1	-1	0	1	0	74	0	153	104	44.4274
82	6	2	1	0	Neither	3	3	0	-999	-999	-999	-999	-999	-999	-999	-999	-999	-999	0	74	0	153	104	44.4274
82	6	2	2	0	A	4	2	0	0	1	0	0	1	1	0	1	1	0	0	74	0	153	104	44.4274
82	6	2	2	0	B	5	2	1	10	0	0	1	-1	0	1	-1	0	1	0	74	0	153	104	44.4274
91	1	1	1	0	A	1	3	0	10	0	0	1	1	1	0	-1	0	1	1	78	0	167	81.1	29.0796
91	1	1	1	0	B	2	3	1	0	1	0	0	-1	0	1	1	1	0	1	78	0	167	81.1	29.0796
91	1	1	1	0	Neither	3	3	0	-999	-999	-999	-999	-999	-999	-999	-999	-999	-999	1	78	0	167	81.1	29.0796
91	1	1	2	0	A	4	2	0	10	0	0	1	1	1	0	-1	0	1	1	78	0	167	81.1	29.0796
91	1	1	2	0	B	5	2	1	0	1	0	0	-1	0	1	1	1	0	1	78	0	167	81.1	29.0796
91	2	1	1	0	A	1	3	0	10	0	0	1	1	1	0	1	1	0	1	78	0	167	81.1	29.0796
91	2	1	1	0	B	2	3	1	5	0	1	0	-1	0	1	-1	0	1	1	78	0	167	81.1	29.0796
91	2	1	1	0	Neither	3	3	0	-999	-999	-999	-999	-999	-999	-999	-999	-999	-999	1	78	0	167	81.1	29.0796
91	2	1	2	0	A	4	2	0	10	0	0	1	1	1	0	-1	0	0	1	78	0	167	81.1	29.0796
91	2	1	2	0	B	5	2	1	5	0	1	0	-1	0	1	-1	0	1	1	78	0	167	81.1	29.0796
91	3	1	1	0	A	1	3	0	10	0	0	1	-1	0	1	1	1	0	1	78	0	167	81.1	29.0796
91	3	1	1	0	B	2	3	1	5	0	1	0	1	1	0	-1	0	1	1	78	0	167	81.1	29.0796
91	3	1	1	0	Neither	3	3	0	-999	-999	-999	-999	-999	-999	-999	-999	-999	-999	1	78	0	167	81.1	29.0796
91	3	1	2	0	A	4	2	0	10	0	0	1	-1	0	1	1	1	0	1	78	0	167	81.1	29.0796
91	3	1	2	0	B	5	2	1	5	0	1	0	1	1	0	-1	0	1	1	78	0	167	81.1	29.0796
91	4	1	1	0	A	1	3	1	0	1	0	0	-1	0	1	-1	0	1	1	78	0	167	81.1	29.0796
91	4	1	1	0	B	2	3	0	10	0	0	1	1	1	0	1	1	0	1	78	0	167	81.1	29.0796
91	4	1	1	0	Neither	3	3	0	-999	-999	-999	-999	-999	-999	-999	-999	-999	-999	1	78	0	167	81.1	29.0796
91	4	1	2	0	A	4	2	1	0	1	0	0	-1	0	1	-1	0	1	1	78	0	167	81.1	29.0796
91	4	1	2	0	B	5	2	0	10	0	0	1	1	1	0	1	1	0	1	78	0	167	81.1	29.0796
91	5	1	1	0	A	1	3	1	0	1	0	0	-1	0	1	1	1	0	1	78	0	167	81.1	29.0796
91	5	1	1	0	B	2	3	0	5	0	1	0	1	1	0	-1	0	1	1	78	0	167	81.1	29.0796
91	5	1	1	0	Neither	3	3	0	-999	-999	-999	-999	-999	-999	-999	-999	-999	-999	1	78	0	167	81.1	29.0796
91	5	1	2	0	A	4	2	1	0	1	0	0	-1	0	1	1	1	0	1	78	0	167	81.1	29.0796
91	5	1	2	0	B	5	2	0	5	0	1	0	1	1	0	-1	0	1	1	78	0	167	81.1	29.0796
91	6	1	1	0	A	1	3	1	0	1	0	0	1	1	0	-1	0	1	1	78	0	167	81.1	29.0796
91	6	1	1	0	B	2	3	0	5	0	1	0	-1	0	1	1	1	0	1	78	0	167	81.1	29.0796
91	6	1	1	0	Neither	3	3	0	-999	-999	-999	-999	-999	-999	-999	-999	-999	-999	1	78	0	167	81.1	29.0796
91	6	1	2	0	A	4	2	1	0	1	0	0	1	1	0	-1	0	1	1	78	0	167	81.1	29.0796
91	6	1	2	0	B	5	2	0	5	0	1	0	-1	0	1	1	1	0	1	78	0	167	81.1	29.0796
92	1	1	1	0	A	1	3	0	10	0	0	1	1	1	0	-1	0	1	1	47	0	176	88.4	28.5382
92	1	1	1	0	B	2	3	1	0	1	0	0	-1	0	1	1	1	0	1	47	0	176	88.4	28.5382
92	1	1	1	0	Neither	3	3	0	-999	-999	-999	-999	-999	-999	-999	-999	-999	-999	1	47	0	176	88.4	28.5382
92	1	1	2	0	A	4	2	0	10	0	0	1	1	1	0	-1	0	1	1	47	0	176	88.4	28.5382
92	1	1	2	0	B	5	2	1	0	1	0	0	-1	0	1	1	1	0	1	47	0	176	88.4	28.5382
92	2	1	1	0	A	1	3	0	10	0	0	1	1	1	0	1	1	0	1	47	0	176	88.4	28.5382
92	2	1	1	0	B	2	3	1	5	0	1	0	-1	0	1	-1	0	1	1	47	0	176	88.4	28.5382
92	2	1	1	0	Neither	3	3	0	-999	-999	-999	-999	-999	-999	-999	-999	-999	-999	1	47	0	176	88.4	28.5382
92	2	1	2	0	A	4	2	0	10	0	0	1	1	1	0	-1	0	0	1	47	0	176	88.4	28.5382
92	2	1	2	0	B	5	2	1	5	0	1	0	-1	0	1	-1	0	1	1	47	0	176	88.4	28.5382
92	3	1	1	0	A	1	3	1	10	0	0	1	-1	0	1	1	1	0	1	47	0	176	88.4	28.5382
92	3	1	1	0	B	2	3	0	5	0	1	0	1	1	0	-1	0	1	1	47	0	176	88.4	28.5382
92	3	1	1	0	Neither	3	3	0	-999	-999	-999	-999	-999	-999	-999	-999	-999	-999	1	47	0	176	88.4	28.5382
92	3	1	2	0	A	4	2	1	10	0	0	1	-1	0	1	1	1	0	1	47	0	176	88.4	28.5382
92	3	1	2	0	B	5	2	0	5	0	1	0	1	1	0	-1	0	1	1	47	0	176	88.4	28.5382
92	4	1	1	0	A	1	3	1	0	1	0	0	-1	0	1	-1	0	1	1	47	0	176	88.4	28.5382
92	4	1	1	0	B	2	3	0	10	0	0	1	1	1	0	1	1	0	1	47	0	176	88.4	28.5382
92	4	1	1	0	Neither	3	3	0	-999	-999	-999	-999	-999	-999	-999	-999	-999	-999	1	47	0	176	88.4	28.5382
92	4	1	2	0	A	4	2	1	0	1	0	0	-1	0	1	-1	0	1	1	47	0	176	88.4	28.5382
92	4	1	2	0	B	5	2	0	10	0	0	1	1	1	0	1	1	0	1	47	0	176	88.4	28.5382
92	5	1	1	0	A	1	3	0	0	1	0	0	-1	0	1	1	1	0	1	47	0	176	88.4	28.5382
92	5	1	1	0	B	2	3	1	5	0	1	0	1	1	0	-1	0	1	1	47	0	176	88.4	28.5382
92	5	1	1	0	Neither	3	3	0	-999	-999	-999	-999	-999	-999	-999	-999	-999	-999	1	47	0	176	88.4	28.5382
92	5	1	2	0	A	4	2	0	0	1	0	0	-1	0	1	1	1	0	1	47	0	176	88.4	28.5382
92	5	1	2	0	B	5	2	1	5	0	1	0	1	1	0	-1	0	1	1	47	0	176	88.4	28.5382
92	6	1	1	0	A	1	3	0	0	1	0	0	1	1	0	-1	0	1	1	47	0	176	88.4	28.5382
92	6	1	1	0	B	2	3	1	5	0	1	0	-1	0	1	1	1	0	1	47	0	176	88.4	28.5382
92	6	1	1	0	Neither	3	3	0	-999	-999	-999	-999	-999	-999	-999	-999	-999	-999	1	47	0	176	88.4	28.5382
92	6	1	2	0	A	4	2	0	0	1	0	0	1	1	0	-1	0	1	1	47	0	176	88.4	28.5382
92	6	1	2	0	B	5	2	1	5	0	1	0	-1	0	1	1	1	0	1	47	0	176	88.4	28.5382
93	1	1	1	0	A	1	3	0	10	0	0	1	1	1	0	-1	0	1	1	60	1	178	104.5	32.9819
93	1	1	1	0	B	2	3	1	0	1	0	0	-1	0	1	1	1	0	1	60	1	178	104.5	32.9819
93	1	1	1	0	Neither	3	3	0	-999	-999	-999	-999	-999	-999	-999	-999	-999	-999	1	60	1	178	104.5	32.9819
93	1	1	2	0	A	4	2	0	10	0	0	1	1	1	0	-1	0	1	1	60	1	178	104.5	32.9819
93	1	1	2	0	B	5	2	1	0	1	0	0	-1	0	1	1	1	0	1	60	1	178	104.5	32.9819
93	2	1	1	0	A	1	3	0	10	0	0	1	1	1	0	1	1	0	1	60	1	178	104.5	32.9819
93	2	1	1	0	B	2	3	1	5	0	1	0	-1	0	1	-1	0	1	1	60	1	178	104.5	32.9819
93	2	1	1	0	Neither	3	3	0	-999	-999	-999	-999	-999	-999	-999	-999	-999	-999	1	60	1	178	104.5	32.9819
93	2	1	2	0	A	4	2	0	10	0	0	1	1	1	0	-1	0	0	1	60	1	178	104.5	32.9819
93	2	1	2	0	B	5	2	1	5	0	1	0	-1	0	1	-1	0	1	1	60	1	178	104.5	32.9819
93	3	1	1	0	A	1	3	0	10	0	0	1	-1	0	1	1	1	0	1	60	1	178	104.5	32.9819
93	3	1	1	0	B	2	3	1	5	0	1	0	1	1	0	-1	0	1	1	60	1	178	104.5	32.9819
93	3	1	1	0	Neither	3	3	0	-999	-999	-999	-999	-999	-999	-999	-999	-999	-999	1	60	1	178	104.5	32.9819
93	3	1	2	0	A	4	2	0	10	0	0	1	-1	0	1	1	1	0	1	60	1	178	104.5	32.9819
93	3	1	2	0	B	5	2	1	5	0	1	0	1	1	0	-1	0	1	1	60	1	178	104.5	32.9819
93	4	1	1	0	A	1	3	1	0	1	0	0	-1	0	1	-1	0	1	1	60	1	178	104.5	32.9819
93	4	1	1	0	B	2	3	0	10	0	0	1	1	1	0	1	1	0	1	60	1	178	104.5	32.9819
93	4	1	1	0	Neither	3	3	0	-999	-999	-999	-999	-999	-999	-999	-999	-999	-999	1	60	1	178	104.5	32.9819
93	4	1	2	0	A	4	2	1	0	1	0	0	-1	0	1	-1	0	1	1	60	1	178	104.5	32.9819
93	4	1	2	0	B	5	2	0	10	0	0	1	1	1	0	1	1	0	1	60	1	178	104.5	32.9819
93	5	1	1	0	A	1	3	0	0	1	0	0	-1	0	1	1	1	0	1	60	1	178	104.5	32.9819
93	5	1	1	0	B	2	3	1	5	0	1	0	1	1	0	-1	0	1	1	60	1	178	104.5	32.9819
93	5	1	1	0	Neither	3	3	0	-999	-999	-999	-999	-999	-999	-999	-999	-999	-999	1	60	1	178	104.5	32.9819
93	5	1	2	0	A	4	2	0	0	1	0	0	-1	0	1	1	1	0	1	60	1	178	104.5	32.9819
93	5	1	2	0	B	5	2	1	5	0	1	0	1	1	0	-1	0	1	1	60	1	178	104.5	32.9819
93	6	1	1	0	A	1	3	0	0	1	0	0	1	1	0	-1	0	1	1	60	1	178	104.5	32.9819
93	6	1	1	0	B	2	3	1	5	0	1	0	-1	0	1	1	1	0	1	60	1	178	104.5	32.9819
93	6	1	1	0	Neither	3	3	0	-999	-999	-999	-999	-999	-999	-999	-999	-999	-999	1	60	1	178	104.5	32.9819
93	6	1	2	0	A	4	2	0	0	1	0	0	1	1	0	-1	0	1	1	60	1	178	104.5	32.9819
93	6	1	2	0	B	5	2	1	5	0	1	0	-1	0	1	1	1	0	1	60	1	178	104.5	32.9819
94	1	1	1	0	A	1	3	0	10	0	0	1	1	1	0	-1	0	1	0	57	1	170	59.9	20.7266
94	1	1	1	0	B	2	3	1	0	1	0	0	-1	0	1	1	1	0	0	57	1	170	59.9	20.7266
94	1	1	1	0	Neither	3	3	0	-999	-999	-999	-999	-999	-999	-999	-999	-999	-999	0	57	1	170	59.9	20.7266
94	1	1	2	0	A	4	2	0	10	0	0	1	1	1	0	-1	0	1	0	57	1	170	59.9	20.7266
94	1	1	2	0	B	5	2	1	0	1	0	0	-1	0	1	1	1	0	0	57	1	170	59.9	20.7266
94	2	1	1	0	A	1	3	0	10	0	0	1	1	1	0	1	1	0	0	57	1	170	59.9	20.7266
94	2	1	1	0	B	2	3	1	5	0	1	0	-1	0	1	-1	0	1	0	57	1	170	59.9	20.7266
94	2	1	1	0	Neither	3	3	0	-999	-999	-999	-999	-999	-999	-999	-999	-999	-999	0	57	1	170	59.9	20.7266
94	2	1	2	0	A	4	2	0	10	0	0	1	1	1	0	-1	0	0	0	57	1	170	59.9	20.7266
94	2	1	2	0	B	5	2	1	5	0	1	0	-1	0	1	-1	0	1	0	57	1	170	59.9	20.7266
94	3	1	1	0	A	1	3	0	10	0	0	1	-1	0	1	1	1	0	0	57	1	170	59.9	20.7266
94	3	1	1	0	B	2	3	1	5	0	1	0	1	1	0	-1	0	1	0	57	1	170	59.9	20.7266
94	3	1	1	0	Neither	3	3	0	-999	-999	-999	-999	-999	-999	-999	-999	-999	-999	0	57	1	170	59.9	20.7266
94	3	1	2	0	A	4	2	0	10	0	0	1	-1	0	1	1	1	0	0	57	1	170	59.9	20.7266
94	3	1	2	0	B	5	2	1	5	0	1	0	1	1	0	-1	0	1	0	57	1	170	59.9	20.7266
94	4	1	1	0	A	1	3	1	0	1	0	0	-1	0	1	-1	0	1	0	57	1	170	59.9	20.7266
94	4	1	1	0	B	2	3	0	10	0	0	1	1	1	0	1	1	0	0	57	1	170	59.9	20.7266
94	4	1	1	0	Neither	3	3	0	-999	-999	-999	-999	-999	-999	-999	-999	-999	-999	0	57	1	170	59.9	20.7266
94	4	1	2	0	A	4	2	1	0	1	0	0	-1	0	1	-1	0	1	0	57	1	170	59.9	20.7266
94	4	1	2	0	B	5	2	0	10	0	0	1	1	1	0	1	1	0	0	57	1	170	59.9	20.7266
94	5	1	1	0	A	1	3	0	0	1	0	0	-1	0	1	1	1	0	0	57	1	170	59.9	20.7266
94	5	1	1	0	B	2	3	1	5	0	1	0	1	1	0	-1	0	1	0	57	1	170	59.9	20.7266
94	5	1	1	0	Neither	3	3	0	-999	-999	-999	-999	-999	-999	-999	-999	-999	-999	0	57	1	170	59.9	20.7266
94	5	1	2	0	A	4	2	0	0	1	0	0	-1	0	1	1	1	0	0	57	1	170	59.9	20.7266
94	5	1	2	0	B	5	2	1	5	0	1	0	1	1	0	-1	0	1	0	57	1	170	59.9	20.7266
94	6	1	1	0	A	1	3	0	0	1	0	0	1	1	0	-1	0	1	0	57	1	170	59.9	20.7266
94	6	1	1	0	B	2	3	1	5	0	1	0	-1	0	1	1	1	0	0	57	1	170	59.9	20.7266
94	6	1	1	0	Neither	3	3	0	-999	-999	-999	-999	-999	-999	-999	-999	-999	-999	0	57	1	170	59.9	20.7266
94	6	1	2	0	A	4	2	0	0	1	0	0	1	1	0	-1	0	1	0	57	1	170	59.9	20.7266
94	6	1	2	0	B	5	2	1	5	0	1	0	-1	0	1	1	1	0	0	57	1	170	59.9	20.7266
100	1	2	1	0	A	1	3	0	10	0	0	1	-1	0	1	-1	0	1	1	59	1	163	100	37.6378
100	1	2	1	0	B	2	3	1	0	1	0	0	1	1	0	1	1	0	1	59	1	163	100	37.6378
100	1	2	1	0	Neither	3	3	0	-999	-999	-999	-999	-999	-999	-999	-999	-999	-999	1	59	1	163	100	37.6378
100	1	2	2	0	A	4	2	0	10	0	0	1	-1	0	1	-1	0	1	1	59	1	163	100	37.6378
100	1	2	2	0	B	5	2	1	0	1	0	0	1	1	0	1	1	0	1	59	1	163	100	37.6378
100	2	2	1	0	A	1	3	0	5	0	1	0	-1	0	1	1	1	0	1	59	1	163	100	37.6378
100	2	2	1	0	B	2	3	1	0	1	0	0	1	1	0	-1	0	1	1	59	1	163	100	37.6378
100	2	2	1	0	Neither	3	3	0	-999	-999	-999	-999	-999	-999	-999	-999	-999	-999	1	59	1	163	100	37.6378
100	2	2	2	0	A	4	2	0	5	0	1	0	-1	0	1	1	1	0	1	59	1	163	100	37.6378
100	2	2	2	0	B	5	2	1	0	1	0	0	1	1	0	-1	0	1	1	59	1	163	100	37.6378
100	3	2	1	0	A	1	3	1	5	0	1	0	1	1	0	-1	0	1	1	59	1	163	100	37.6378
100	3	2	1	0	B	2	3	0	10	0	0	1	-1	0	1	1	1	0	1	59	1	163	100	37.6378
100	3	2	1	0	Neither	3	3	0	-999	-999	-999	-999	-999	-999	-999	-999	-999	-999	1	59	1	163	100	37.6378
100	3	2	2	0	A	4	2	1	5	0	1	0	1	1	0	-1	0	1	1	59	1	163	100	37.6378
100	3	2	2	0	B	5	2	0	10	0	0	1	-1	0	1	1	1	0	1	59	1	163	100	37.6378
100	4	2	1	0	A	1	3	1	5	0	1	0	1	1	0	1	1	0	1	59	1	163	100	37.6378
100	4	2	1	0	B	2	3	0	10	0	0	1	-1	0	1	-1	0	1	1	59	1	163	100	37.6378
100	4	2	1	0	Neither	3	3	0	-999	-999	-999	-999	-999	-999	-999	-999	-999	-999	1	59	1	163	100	37.6378
100	4	2	2	0	A	4	2	1	5	0	1	0	1	1	0	1	1	0	1	59	1	163	100	37.6378
100	4	2	2	0	B	5	2	0	10	0	0	1	-1	0	1	-1	0	1	1	59	1	163	100	37.6378
100	5	2	1	0	A	1	3	1	5	0	1	0	-1	0	1	-1	0	1	1	59	1	163	100	37.6378
100	5	2	1	0	B	2	3	0	0	1	0	0	1	1	0	1	1	0	1	59	1	163	100	37.6378
100	5	2	1	0	Neither	3	3	0	-999	-999	-999	-999	-999	-999	-999	-999	-999	-999	1	59	1	163	100	37.6378
100	5	2	2	0	A	4	2	1	5	0	1	0	-1	0	1	-1	0	1	1	59	1	163	100	37.6378
100	5	2	2	0	B	5	2	0	0	1	0	0	1	1	0	1	1	0	1	59	1	163	100	37.6378
100	6	2	1	0	A	1	3	0	0	1	0	0	1	1	0	1	1	0	1	59	1	163	100	37.6378
100	6	2	1	0	B	2	3	1	10	0	0	1	-1	0	1	-1	0	1	1	59	1	163	100	37.6378
100	6	2	1	0	Neither	3	3	0	-999	-999	-999	-999	-999	-999	-999	-999	-999	-999	1	59	1	163	100	37.6378
100	6	2	2	0	A	4	2	0	0	1	0	0	1	1	0	1	1	0	1	59	1	163	100	37.6378
100	6	2	2	0	B	5	2	1	10	0	0	1	-1	0	1	-1	0	1	1	59	1	163	100	37.6378
101	1	1	1	0	A	1	3	1	10	0	0	1	1	1	0	-1	0	1	0	52	0	149	94	42.3404
101	1	1	1	0	B	2	3	0	0	1	0	0	-1	0	1	1	1	0	0	52	0	149	94	42.3404
101	1	1	1	0	Neither	3	3	0	-999	-999	-999	-999	-999	-999	-999	-999	-999	-999	0	52	0	149	94	42.3404
101	1	1	2	0	A	4	2	1	10	0	0	1	1	1	0	-1	0	1	0	52	0	149	94	42.3404
101	1	1	2	0	B	5	2	0	0	1	0	0	-1	0	1	1	1	0	0	52	0	149	94	42.3404
101	2	1	1	0	A	1	3	0	10	0	0	1	1	1	0	1	1	0	0	52	0	149	94	42.3404
101	2	1	1	0	B	2	3	1	5	0	1	0	-1	0	1	-1	0	1	0	52	0	149	94	42.3404
101	2	1	1	0	Neither	3	3	0	-999	-999	-999	-999	-999	-999	-999	-999	-999	-999	0	52	0	149	94	42.3404
101	2	1	2	0	A	4	2	0	10	0	0	1	1	1	0	-1	0	0	0	52	0	149	94	42.3404
101	2	1	2	0	B	5	2	1	5	0	1	0	-1	0	1	-1	0	1	0	52	0	149	94	42.3404
101	3	1	1	0	A	1	3	1	10	0	0	1	-1	0	1	1	1	0	0	52	0	149	94	42.3404
101	3	1	1	0	B	2	3	0	5	0	1	0	1	1	0	-1	0	1	0	52	0	149	94	42.3404
101	3	1	1	0	Neither	3	3	0	-999	-999	-999	-999	-999	-999	-999	-999	-999	-999	0	52	0	149	94	42.3404
101	3	1	2	0	A	4	2	1	10	0	0	1	-1	0	1	1	1	0	0	52	0	149	94	42.3404
101	3	1	2	0	B	5	2	0	5	0	1	0	1	1	0	-1	0	1	0	52	0	149	94	42.3404
101	4	1	1	0	A	1	3	1	0	1	0	0	-1	0	1	-1	0	1	0	52	0	149	94	42.3404
101	4	1	1	0	B	2	3	0	10	0	0	1	1	1	0	1	1	0	0	52	0	149	94	42.3404
101	4	1	1	0	Neither	3	3	0	-999	-999	-999	-999	-999	-999	-999	-999	-999	-999	0	52	0	149	94	42.3404
101	4	1	2	0	A	4	2	1	0	1	0	0	-1	0	1	-1	0	1	0	52	0	149	94	42.3404
101	4	1	2	0	B	5	2	0	10	0	0	1	1	1	0	1	1	0	0	52	0	149	94	42.3404
101	5	1	1	0	A	1	3	1	0	1	0	0	-1	0	1	1	1	0	0	52	0	149	94	42.3404
101	5	1	1	0	B	2	3	0	5	0	1	0	1	1	0	-1	0	1	0	52	0	149	94	42.3404
101	5	1	1	0	Neither	3	3	0	-999	-999	-999	-999	-999	-999	-999	-999	-999	-999	0	52	0	149	94	42.3404
101	5	1	2	0	A	4	2	1	0	1	0	0	-1	0	1	1	1	0	0	52	0	149	94	42.3404
101	5	1	2	0	B	5	2	0	5	0	1	0	1	1	0	-1	0	1	0	52	0	149	94	42.3404
101	6	1	1	0	A	1	3	0	0	1	0	0	1	1	0	-1	0	1	0	52	0	149	94	42.3404
101	6	1	1	0	B	2	3	1	5	0	1	0	-1	0	1	1	1	0	0	52	0	149	94	42.3404
101	6	1	1	0	Neither	3	3	0	-999	-999	-999	-999	-999	-999	-999	-999	-999	-999	0	52	0	149	94	42.3404
101	6	1	2	0	A	4	2	0	0	1	0	0	1	1	0	-1	0	1	0	52	0	149	94	42.3404
101	6	1	2	0	B	5	2	1	5	0	1	0	-1	0	1	1	1	0	0	52	0	149	94	42.3404
102	1	2	1	0	A	1	3	0	10	0	0	1	-1	0	1	-1	0	1	0	63	0	157	83	33.6728
102	1	2	1	0	B	2	3	1	0	1	0	0	1	1	0	1	1	0	0	63	0	157	83	33.6728
102	1	2	1	0	Neither	3	3	0	-999	-999	-999	-999	-999	-999	-999	-999	-999	-999	0	63	0	157	83	33.6728
102	1	2	2	0	A	4	2	0	10	0	0	1	-1	0	1	-1	0	1	0	63	0	157	83	33.6728
102	1	2	2	0	B	5	2	1	0	1	0	0	1	1	0	1	1	0	0	63	0	157	83	33.6728
102	2	2	1	0	A	1	3	0	5	0	1	0	-1	0	1	1	1	0	0	63	0	157	83	33.6728
102	2	2	1	0	B	2	3	1	0	1	0	0	1	1	0	-1	0	1	0	63	0	157	83	33.6728
102	2	2	1	0	Neither	3	3	0	-999	-999	-999	-999	-999	-999	-999	-999	-999	-999	0	63	0	157	83	33.6728
102	2	2	2	0	A	4	2	0	5	0	1	0	-1	0	1	1	1	0	0	63	0	157	83	33.6728
102	2	2	2	0	B	5	2	1	0	1	0	0	1	1	0	-1	0	1	0	63	0	157	83	33.6728
102	3	2	1	0	A	1	3	1	5	0	1	0	1	1	0	-1	0	1	0	63	0	157	83	33.6728
102	3	2	1	0	B	2	3	0	10	0	0	1	-1	0	1	1	1	0	0	63	0	157	83	33.6728
102	3	2	1	0	Neither	3	3	0	-999	-999	-999	-999	-999	-999	-999	-999	-999	-999	0	63	0	157	83	33.6728
102	3	2	2	0	A	4	2	1	5	0	1	0	1	1	0	-1	0	1	0	63	0	157	83	33.6728
102	3	2	2	0	B	5	2	0	10	0	0	1	-1	0	1	1	1	0	0	63	0	157	83	33.6728
102	4	2	1	0	A	1	3	1	5	0	1	0	1	1	0	1	1	0	0	63	0	157	83	33.6728
102	4	2	1	0	B	2	3	0	10	0	0	1	-1	0	1	-1	0	1	0	63	0	157	83	33.6728
102	4	2	1	0	Neither	3	3	0	-999	-999	-999	-999	-999	-999	-999	-999	-999	-999	0	63	0	157	83	33.6728
102	4	2	2	0	A	4	2	1	5	0	1	0	1	1	0	1	1	0	0	63	0	157	83	33.6728
102	4	2	2	0	B	5	2	0	10	0	0	1	-1	0	1	-1	0	1	0	63	0	157	83	33.6728
102	5	2	1	0	A	1	3	1	5	0	1	0	-1	0	1	-1	0	1	0	63	0	157	83	33.6728
102	5	2	1	0	B	2	3	0	0	1	0	0	1	1	0	1	1	0	0	63	0	157	83	33.6728
102	5	2	1	0	Neither	3	3	0	-999	-999	-999	-999	-999	-999	-999	-999	-999	-999	0	63	0	157	83	33.6728
102	5	2	2	0	A	4	2	1	5	0	1	0	-1	0	1	-1	0	1	0	63	0	157	83	33.6728
102	5	2	2	0	B	5	2	0	0	1	0	0	1	1	0	1	1	0	0	63	0	157	83	33.6728
102	6	2	1	0	A	1	3	0	0	1	0	0	1	1	0	1	1	0	0	63	0	157	83	33.6728
102	6	2	1	0	B	2	3	1	10	0	0	1	-1	0	1	-1	0	1	0	63	0	157	83	33.6728
102	6	2	1	0	Neither	3	3	0	-999	-999	-999	-999	-999	-999	-999	-999	-999	-999	0	63	0	157	83	33.6728
102	6	2	2	0	A	4	2	0	0	1	0	0	1	1	0	1	1	0	0	63	0	157	83	33.6728
102	6	2	2	0	B	5	2	1	10	0	0	1	-1	0	1	-1	0	1	0	63	0	157	83	33.6728
103	1	1	1	0	A	1	3	0	10	0	0	1	1	1	0	-1	0	1	1	61	0	162	106	40.3902
103	1	1	1	0	B	2	3	1	0	1	0	0	-1	0	1	1	1	0	1	61	0	162	106	40.3902
103	1	1	1	0	Neither	3	3	0	-999	-999	-999	-999	-999	-999	-999	-999	-999	-999	1	61	0	162	106	40.3902
103	1	1	2	0	A	4	2	0	10	0	0	1	1	1	0	-1	0	1	1	61	0	162	106	40.3902
103	1	1	2	0	B	5	2	1	0	1	0	0	-1	0	1	1	1	0	1	61	0	162	106	40.3902
103	2	1	1	0	A	1	3	0	10	0	0	1	1	1	0	1	1	0	1	61	0	162	106	40.3902
103	2	1	1	0	B	2	3	1	5	0	1	0	-1	0	1	-1	0	1	1	61	0	162	106	40.3902
103	2	1	1	0	Neither	3	3	0	-999	-999	-999	-999	-999	-999	-999	-999	-999	-999	1	61	0	162	106	40.3902
103	2	1	2	0	A	4	2	0	10	0	0	1	1	1	0	-1	0	0	1	61	0	162	106	40.3902
103	2	1	2	0	B	5	2	1	5	0	1	0	-1	0	1	-1	0	1	1	61	0	162	106	40.3902
103	3	1	1	0	A	1	3	1	10	0	0	1	-1	0	1	1	1	0	1	61	0	162	106	40.3902
103	3	1	1	0	B	2	3	0	5	0	1	0	1	1	0	-1	0	1	1	61	0	162	106	40.3902
103	3	1	1	0	Neither	3	3	0	-999	-999	-999	-999	-999	-999	-999	-999	-999	-999	1	61	0	162	106	40.3902
103	3	1	2	0	A	4	2	1	10	0	0	1	-1	0	1	1	1	0	1	61	0	162	106	40.3902
103	3	1	2	0	B	5	2	0	5	0	1	0	1	1	0	-1	0	1	1	61	0	162	106	40.3902
103	4	1	1	0	A	1	3	1	0	1	0	0	-1	0	1	-1	0	1	1	61	0	162	106	40.3902
103	4	1	1	0	B	2	3	0	10	0	0	1	1	1	0	1	1	0	1	61	0	162	106	40.3902
103	4	1	1	0	Neither	3	3	0	-999	-999	-999	-999	-999	-999	-999	-999	-999	-999	1	61	0	162	106	40.3902
103	4	1	2	0	A	4	2	1	0	1	0	0	-1	0	1	-1	0	1	1	61	0	162	106	40.3902
103	4	1	2	0	B	5	2	0	10	0	0	1	1	1	0	1	1	0	1	61	0	162	106	40.3902
103	5	1	1	0	A	1	3	1	0	1	0	0	-1	0	1	1	1	0	1	61	0	162	106	40.3902
103	5	1	1	0	B	2	3	0	5	0	1	0	1	1	0	-1	0	1	1	61	0	162	106	40.3902
103	5	1	1	0	Neither	3	3	0	-999	-999	-999	-999	-999	-999	-999	-999	-999	-999	1	61	0	162	106	40.3902
103	5	1	2	0	A	4	2	1	0	1	0	0	-1	0	1	1	1	0	1	61	0	162	106	40.3902
103	5	1	2	0	B	5	2	0	5	0	1	0	1	1	0	-1	0	1	1	61	0	162	106	40.3902
103	6	1	1	0	A	1	3	0	0	1	0	0	1	1	0	-1	0	1	1	61	0	162	106	40.3902
103	6	1	1	0	B	2	3	1	5	0	1	0	-1	0	1	1	1	0	1	61	0	162	106	40.3902
103	6	1	1	0	Neither	3	3	0	-999	-999	-999	-999	-999	-999	-999	-999	-999	-999	1	61	0	162	106	40.3902
103	6	1	2	0	A	4	2	0	0	1	0	0	1	1	0	-1	0	1	1	61	0	162	106	40.3902
103	6	1	2	0	B	5	2	1	5	0	1	0	-1	0	1	1	1	0	1	61	0	162	106	40.3902
104	1	2	1	0	A	1	3	0	10	0	0	1	-1	0	1	-1	0	1	0	77	0	157	64	25.9645
104	1	2	1	0	B	2	3	1	0	1	0	0	1	1	0	1	1	0	0	77	0	157	64	25.9645
104	1	2	1	0	Neither	3	3	0	-999	-999	-999	-999	-999	-999	-999	-999	-999	-999	0	77	0	157	64	25.9645
104	1	2	2	0	A	4	2	0	10	0	0	1	-1	0	1	-1	0	1	0	77	0	157	64	25.9645
104	1	2	2	0	B	5	2	1	0	1	0	0	1	1	0	1	1	0	0	77	0	157	64	25.9645
104	2	2	1	0	A	1	3	0	5	0	1	0	-1	0	1	1	1	0	0	77	0	157	64	25.9645
104	2	2	1	0	B	2	3	1	0	1	0	0	1	1	0	-1	0	1	0	77	0	157	64	25.9645
104	2	2	1	0	Neither	3	3	0	-999	-999	-999	-999	-999	-999	-999	-999	-999	-999	0	77	0	157	64	25.9645
104	2	2	2	0	A	4	2	0	5	0	1	0	-1	0	1	1	1	0	0	77	0	157	64	25.9645
104	2	2	2	0	B	5	2	1	0	1	0	0	1	1	0	-1	0	1	0	77	0	157	64	25.9645
104	3	2	1	0	A	1	3	1	5	0	1	0	1	1	0	-1	0	1	0	77	0	157	64	25.9645
104	3	2	1	0	B	2	3	0	10	0	0	1	-1	0	1	1	1	0	0	77	0	157	64	25.9645
104	3	2	1	0	Neither	3	3	0	-999	-999	-999	-999	-999	-999	-999	-999	-999	-999	0	77	0	157	64	25.9645
104	3	2	2	0	A	4	2	1	5	0	1	0	1	1	0	-1	0	1	0	77	0	157	64	25.9645
104	3	2	2	0	B	5	2	0	10	0	0	1	-1	0	1	1	1	0	0	77	0	157	64	25.9645
104	4	2	1	0	A	1	3	1	5	0	1	0	1	1	0	1	1	0	0	77	0	157	64	25.9645
104	4	2	1	0	B	2	3	0	10	0	0	1	-1	0	1	-1	0	1	0	77	0	157	64	25.9645
104	4	2	1	0	Neither	3	3	0	-999	-999	-999	-999	-999	-999	-999	-999	-999	-999	0	77	0	157	64	25.9645
104	4	2	2	0	A	4	2	1	5	0	1	0	1	1	0	1	1	0	0	77	0	157	64	25.9645
104	4	2	2	0	B	5	2	0	10	0	0	1	-1	0	1	-1	0	1	0	77	0	157	64	25.9645
104	5	2	1	0	A	1	3	1	5	0	1	0	-1	0	1	-1	0	1	0	77	0	157	64	25.9645
104	5	2	1	0	B	2	3	0	0	1	0	0	1	1	0	1	1	0	0	77	0	157	64	25.9645
104	5	2	1	0	Neither	3	3	0	-999	-999	-999	-999	-999	-999	-999	-999	-999	-999	0	77	0	157	64	25.9645
104	5	2	2	0	A	4	2	1	5	0	1	0	-1	0	1	-1	0	1	0	77	0	157	64	25.9645
104	5	2	2	0	B	5	2	0	0	1	0	0	1	1	0	1	1	0	0	77	0	157	64	25.9645
104	6	2	1	0	A	1	3	0	0	1	0	0	1	1	0	1	1	0	0	77	0	157	64	25.9645
104	6	2	1	0	B	2	3	1	10	0	0	1	-1	0	1	-1	0	1	0	77	0	157	64	25.9645
104	6	2	1	0	Neither	3	3	0	-999	-999	-999	-999	-999	-999	-999	-999	-999	-999	0	77	0	157	64	25.9645
104	6	2	2	0	A	4	2	0	0	1	0	0	1	1	0	1	1	0	0	77	0	157	64	25.9645
104	6	2	2	0	B	5	2	1	10	0	0	1	-1	0	1	-1	0	1	0	77	0	157	64	25.9645
105	1	2	1	0	A	1	3	0	10	0	0	1	-1	0	1	-1	0	1	0	79	0	160	118.1	46.1328
105	1	2	1	0	B	2	3	1	0	1	0	0	1	1	0	1	1	0	0	79	0	160	118.1	46.1328
105	1	2	1	0	Neither	3	3	0	-999	-999	-999	-999	-999	-999	-999	-999	-999	-999	0	79	0	160	118.1	46.1328
105	1	2	2	0	A	4	2	0	10	0	0	1	-1	0	1	-1	0	1	0	79	0	160	118.1	46.1328
105	1	2	2	0	B	5	2	1	0	1	0	0	1	1	0	1	1	0	0	79	0	160	118.1	46.1328
105	2	2	1	0	A	1	3	0	5	0	1	0	-1	0	1	1	1	0	0	79	0	160	118.1	46.1328
105	2	2	1	0	B	2	3	1	0	1	0	0	1	1	0	-1	0	1	0	79	0	160	118.1	46.1328
105	2	2	1	0	Neither	3	3	0	-999	-999	-999	-999	-999	-999	-999	-999	-999	-999	0	79	0	160	118.1	46.1328
105	2	2	2	0	A	4	2	0	5	0	1	0	-1	0	1	1	1	0	0	79	0	160	118.1	46.1328
105	2	2	2	0	B	5	2	1	0	1	0	0	1	1	0	-1	0	1	0	79	0	160	118.1	46.1328
105	3	2	1	0	A	1	3	1	5	0	1	0	1	1	0	-1	0	1	0	79	0	160	118.1	46.1328
105	3	2	1	0	B	2	3	0	10	0	0	1	-1	0	1	1	1	0	0	79	0	160	118.1	46.1328
105	3	2	1	0	Neither	3	3	0	-999	-999	-999	-999	-999	-999	-999	-999	-999	-999	0	79	0	160	118.1	46.1328
105	3	2	2	0	A	4	2	1	5	0	1	0	1	1	0	-1	0	1	0	79	0	160	118.1	46.1328
105	3	2	2	0	B	5	2	0	10	0	0	1	-1	0	1	1	1	0	0	79	0	160	118.1	46.1328
105	4	2	1	0	A	1	3	1	5	0	1	0	1	1	0	1	1	0	0	79	0	160	118.1	46.1328
105	4	2	1	0	B	2	3	0	10	0	0	1	-1	0	1	-1	0	1	0	79	0	160	118.1	46.1328
105	4	2	1	0	Neither	3	3	0	-999	-999	-999	-999	-999	-999	-999	-999	-999	-999	0	79	0	160	118.1	46.1328
105	4	2	2	0	A	4	2	1	5	0	1	0	1	1	0	1	1	0	0	79	0	160	118.1	46.1328
105	4	2	2	0	B	5	2	0	10	0	0	1	-1	0	1	-1	0	1	0	79	0	160	118.1	46.1328
105	5	2	1	0	A	1	3	1	5	0	1	0	-1	0	1	-1	0	1	0	79	0	160	118.1	46.1328
105	5	2	1	0	B	2	3	0	0	1	0	0	1	1	0	1	1	0	0	79	0	160	118.1	46.1328
105	5	2	1	0	Neither	3	3	0	-999	-999	-999	-999	-999	-999	-999	-999	-999	-999	0	79	0	160	118.1	46.1328
105	5	2	2	0	A	4	2	1	5	0	1	0	-1	0	1	-1	0	1	0	79	0	160	118.1	46.1328
105	5	2	2	0	B	5	2	0	0	1	0	0	1	1	0	1	1	0	0	79	0	160	118.1	46.1328
105	6	2	1	0	A	1	3	0	0	1	0	0	1	1	0	1	1	0	0	79	0	160	118.1	46.1328
105	6	2	1	0	B	2	3	1	10	0	0	1	-1	0	1	-1	0	1	0	79	0	160	118.1	46.1328
105	6	2	1	0	Neither	3	3	0	-999	-999	-999	-999	-999	-999	-999	-999	-999	-999	0	79	0	160	118.1	46.1328
105	6	2	2	0	A	4	2	0	0	1	0	0	1	1	0	1	1	0	0	79	0	160	118.1	46.1328
105	6	2	2	0	B	5	2	1	10	0	0	1	-1	0	1	-1	0	1	0	79	0	160	118.1	46.1328
106	1	2	1	0	A	1	3	0	10	0	0	1	-1	0	1	-1	0	1	1	70	0	176	132.2	42.6782
106	1	2	1	0	B	2	3	1	0	1	0	0	1	1	0	1	1	0	1	70	0	176	132.2	42.6782
106	1	2	1	0	Neither	3	3	0	-999	-999	-999	-999	-999	-999	-999	-999	-999	-999	1	70	0	176	132.2	42.6782
106	1	2	2	0	A	4	2	0	10	0	0	1	-1	0	1	-1	0	1	1	70	0	176	132.2	42.6782
106	1	2	2	0	B	5	2	1	0	1	0	0	1	1	0	1	1	0	1	70	0	176	132.2	42.6782
106	2	2	1	0	A	1	3	0	5	0	1	0	-1	0	1	1	1	0	1	70	0	176	132.2	42.6782
106	2	2	1	0	B	2	3	1	0	1	0	0	1	1	0	-1	0	1	1	70	0	176	132.2	42.6782
106	2	2	1	0	Neither	3	3	0	-999	-999	-999	-999	-999	-999	-999	-999	-999	-999	1	70	0	176	132.2	42.6782
106	2	2	2	0	A	4	2	0	5	0	1	0	-1	0	1	1	1	0	1	70	0	176	132.2	42.6782
106	2	2	2	0	B	5	2	1	0	1	0	0	1	1	0	-1	0	1	1	70	0	176	132.2	42.6782
106	3	2	1	0	A	1	3	1	5	0	1	0	1	1	0	-1	0	1	1	70	0	176	132.2	42.6782
106	3	2	1	0	B	2	3	0	10	0	0	1	-1	0	1	1	1	0	1	70	0	176	132.2	42.6782
106	3	2	1	0	Neither	3	3	0	-999	-999	-999	-999	-999	-999	-999	-999	-999	-999	1	70	0	176	132.2	42.6782
106	3	2	2	0	A	4	2	1	5	0	1	0	1	1	0	-1	0	1	1	70	0	176	132.2	42.6782
106	3	2	2	0	B	5	2	0	10	0	0	1	-1	0	1	1	1	0	1	70	0	176	132.2	42.6782
106	4	2	1	0	A	1	3	1	5	0	1	0	1	1	0	1	1	0	1	70	0	176	132.2	42.6782
106	4	2	1	0	B	2	3	0	10	0	0	1	-1	0	1	-1	0	1	1	70	0	176	132.2	42.6782
106	4	2	1	0	Neither	3	3	0	-999	-999	-999	-999	-999	-999	-999	-999	-999	-999	1	70	0	176	132.2	42.6782
106	4	2	2	0	A	4	2	1	5	0	1	0	1	1	0	1	1	0	1	70	0	176	132.2	42.6782
106	4	2	2	0	B	5	2	0	10	0	0	1	-1	0	1	-1	0	1	1	70	0	176	132.2	42.6782
106	5	2	1	0	A	1	3	1	5	0	1	0	-1	0	1	-1	0	1	1	70	0	176	132.2	42.6782
106	5	2	1	0	B	2	3	0	0	1	0	0	1	1	0	1	1	0	1	70	0	176	132.2	42.6782
106	5	2	1	0	Neither	3	3	0	-999	-999	-999	-999	-999	-999	-999	-999	-999	-999	1	70	0	176	132.2	42.6782
106	5	2	2	0	A	4	2	1	5	0	1	0	-1	0	1	-1	0	1	1	70	0	176	132.2	42.6782
106	5	2	2	0	B	5	2	0	0	1	0	0	1	1	0	1	1	0	1	70	0	176	132.2	42.6782
106	6	2	1	0	A	1	3	0	0	1	0	0	1	1	0	1	1	0	1	70	0	176	132.2	42.6782
106	6	2	1	0	B	2	3	1	10	0	0	1	-1	0	1	-1	0	1	1	70	0	176	132.2	42.6782
106	6	2	1	0	Neither	3	3	0	-999	-999	-999	-999	-999	-999	-999	-999	-999	-999	1	70	0	176	132.2	42.6782
106	6	2	2	0	A	4	2	0	0	1	0	0	1	1	0	1	1	0	1	70	0	176	132.2	42.6782
106	6	2	2	0	B	5	2	1	10	0	0	1	-1	0	1	-1	0	1	1	70	0	176	132.2	42.6782
107	1	1	1	0	A	1	3	0	10	0	0	1	1	1	0	-1	0	1	0	55	0	153	59.4	25.3749
107	1	1	1	0	B	2	3	1	0	1	0	0	-1	0	1	1	1	0	0	55	0	153	59.4	25.3749
107	1	1	1	0	Neither	3	3	0	-999	-999	-999	-999	-999	-999	-999	-999	-999	-999	0	55	0	153	59.4	25.3749
107	1	1	2	0	A	4	2	0	10	0	0	1	1	1	0	-1	0	1	0	55	0	153	59.4	25.3749
107	1	1	2	0	B	5	2	1	0	1	0	0	-1	0	1	1	1	0	0	55	0	153	59.4	25.3749
107	2	1	1	0	A	1	3	0	10	0	0	1	1	1	0	1	1	0	0	55	0	153	59.4	25.3749
107	2	1	1	0	B	2	3	1	5	0	1	0	-1	0	1	-1	0	1	0	55	0	153	59.4	25.3749
107	2	1	1	0	Neither	3	3	0	-999	-999	-999	-999	-999	-999	-999	-999	-999	-999	0	55	0	153	59.4	25.3749
107	2	1	2	0	A	4	2	0	10	0	0	1	1	1	0	-1	0	0	0	55	0	153	59.4	25.3749
107	2	1	2	0	B	5	2	1	5	0	1	0	-1	0	1	-1	0	1	0	55	0	153	59.4	25.3749
107	3	1	1	0	A	1	3	1	10	0	0	1	-1	0	1	1	1	0	0	55	0	153	59.4	25.3749
107	3	1	1	0	B	2	3	0	5	0	1	0	1	1	0	-1	0	1	0	55	0	153	59.4	25.3749
107	3	1	1	0	Neither	3	3	0	-999	-999	-999	-999	-999	-999	-999	-999	-999	-999	0	55	0	153	59.4	25.3749
107	3	1	2	0	A	4	2	1	10	0	0	1	-1	0	1	1	1	0	0	55	0	153	59.4	25.3749
107	3	1	2	0	B	5	2	0	5	0	1	0	1	1	0	-1	0	1	0	55	0	153	59.4	25.3749
107	4	1	1	0	A	1	3	1	0	1	0	0	-1	0	1	-1	0	1	0	55	0	153	59.4	25.3749
107	4	1	1	0	B	2	3	0	10	0	0	1	1	1	0	1	1	0	0	55	0	153	59.4	25.3749
107	4	1	1	0	Neither	3	3	0	-999	-999	-999	-999	-999	-999	-999	-999	-999	-999	0	55	0	153	59.4	25.3749
107	4	1	2	0	A	4	2	1	0	1	0	0	-1	0	1	-1	0	1	0	55	0	153	59.4	25.3749
107	4	1	2	0	B	5	2	0	10	0	0	1	1	1	0	1	1	0	0	55	0	153	59.4	25.3749
107	5	1	1	0	A	1	3	1	0	1	0	0	-1	0	1	1	1	0	0	55	0	153	59.4	25.3749
107	5	1	1	0	B	2	3	0	5	0	1	0	1	1	0	-1	0	1	0	55	0	153	59.4	25.3749
107	5	1	1	0	Neither	3	3	0	-999	-999	-999	-999	-999	-999	-999	-999	-999	-999	0	55	0	153	59.4	25.3749
107	5	1	2	0	A	4	2	1	0	1	0	0	-1	0	1	1	1	0	0	55	0	153	59.4	25.3749
107	5	1	2	0	B	5	2	0	5	0	1	0	1	1	0	-1	0	1	0	55	0	153	59.4	25.3749
107	6	1	1	0	A	1	3	0	0	1	0	0	1	1	0	-1	0	1	0	55	0	153	59.4	25.3749
107	6	1	1	0	B	2	3	1	5	0	1	0	-1	0	1	1	1	0	0	55	0	153	59.4	25.3749
107	6	1	1	0	Neither	3	3	0	-999	-999	-999	-999	-999	-999	-999	-999	-999	-999	0	55	0	153	59.4	25.3749
107	6	1	2	0	A	4	2	0	0	1	0	0	1	1	0	-1	0	1	0	55	0	153	59.4	25.3749
107	6	1	2	0	B	5	2	1	5	0	1	0	-1	0	1	1	1	0	0	55	0	153	59.4	25.3749
108	1	2	1	0	A	1	3	0	10	0	0	1	-1	0	1	-1	0	1	0	51	0	166	90	32.6608
108	1	2	1	0	B	2	3	1	0	1	0	0	1	1	0	1	1	0	0	51	0	166	90	32.6608
108	1	2	1	0	Neither	3	3	0	-999	-999	-999	-999	-999	-999	-999	-999	-999	-999	0	51	0	166	90	32.6608
108	1	2	2	0	A	4	2	0	10	0	0	1	-1	0	1	-1	0	1	0	51	0	166	90	32.6608
108	1	2	2	0	B	5	2	1	0	1	0	0	1	1	0	1	1	0	0	51	0	166	90	32.6608
108	2	2	1	0	A	1	3	0	5	0	1	0	-1	0	1	1	1	0	0	51	0	166	90	32.6608
108	2	2	1	0	B	2	3	1	0	1	0	0	1	1	0	-1	0	1	0	51	0	166	90	32.6608
108	2	2	1	0	Neither	3	3	0	-999	-999	-999	-999	-999	-999	-999	-999	-999	-999	0	51	0	166	90	32.6608
108	2	2	2	0	A	4	2	0	5	0	1	0	-1	0	1	1	1	0	0	51	0	166	90	32.6608
108	2	2	2	0	B	5	2	1	0	1	0	0	1	1	0	-1	0	1	0	51	0	166	90	32.6608
108	3	2	1	0	A	1	3	1	5	0	1	0	1	1	0	-1	0	1	0	51	0	166	90	32.6608
108	3	2	1	0	B	2	3	0	10	0	0	1	-1	0	1	1	1	0	0	51	0	166	90	32.6608
108	3	2	1	0	Neither	3	3	0	-999	-999	-999	-999	-999	-999	-999	-999	-999	-999	0	51	0	166	90	32.6608
108	3	2	2	0	A	4	2	1	5	0	1	0	1	1	0	-1	0	1	0	51	0	166	90	32.6608
108	3	2	2	0	B	5	2	0	10	0	0	1	-1	0	1	1	1	0	0	51	0	166	90	32.6608
108	4	2	1	0	A	1	3	1	5	0	1	0	1	1	0	1	1	0	0	51	0	166	90	32.6608
108	4	2	1	0	B	2	3	0	10	0	0	1	-1	0	1	-1	0	1	0	51	0	166	90	32.6608
108	4	2	1	0	Neither	3	3	0	-999	-999	-999	-999	-999	-999	-999	-999	-999	-999	0	51	0	166	90	32.6608
108	4	2	2	0	A	4	2	1	5	0	1	0	1	1	0	1	1	0	0	51	0	166	90	32.6608
108	4	2	2	0	B	5	2	0	10	0	0	1	-1	0	1	-1	0	1	0	51	0	166	90	32.6608
108	5	2	1	0	A	1	3	1	5	0	1	0	-1	0	1	-1	0	1	0	51	0	166	90	32.6608
108	5	2	1	0	B	2	3	0	0	1	0	0	1	1	0	1	1	0	0	51	0	166	90	32.6608
108	5	2	1	0	Neither	3	3	0	-999	-999	-999	-999	-999	-999	-999	-999	-999	-999	0	51	0	166	90	32.6608
108	5	2	2	0	A	4	2	1	5	0	1	0	-1	0	1	-1	0	1	0	51	0	166	90	32.6608
108	5	2	2	0	B	5	2	0	0	1	0	0	1	1	0	1	1	0	0	51	0	166	90	32.6608
108	6	2	1	0	A	1	3	1	0	1	0	0	1	1	0	1	1	0	0	51	0	166	90	32.6608
108	6	2	1	0	B	2	3	0	10	0	0	1	-1	0	1	-1	0	1	0	51	0	166	90	32.6608
108	6	2	1	0	Neither	3	3	0	-999	-999	-999	-999	-999	-999	-999	-999	-999	-999	0	51	0	166	90	32.6608
108	6	2	2	0	A	4	2	1	0	1	0	0	1	1	0	1	1	0	0	51	0	166	90	32.6608
108	6	2	2	0	B	5	2	0	10	0	0	1	-1	0	1	-1	0	1	0	51	0	166	90	32.6608
109	1	2	1	0	A	1	3	0	10	0	0	1	-1	0	1	-1	0	1	0	57	0	171	90	30.7787
109	1	2	1	0	B	2	3	1	0	1	0	0	1	1	0	1	1	0	0	57	0	171	90	30.7787
109	1	2	1	0	Neither	3	3	0	-999	-999	-999	-999	-999	-999	-999	-999	-999	-999	0	57	0	171	90	30.7787
109	1	2	2	0	A	4	2	0	10	0	0	1	-1	0	1	-1	0	1	0	57	0	171	90	30.7787
109	1	2	2	0	B	5	2	1	0	1	0	0	1	1	0	1	1	0	0	57	0	171	90	30.7787
109	2	2	1	0	A	1	3	0	5	0	1	0	-1	0	1	1	1	0	0	57	0	171	90	30.7787
109	2	2	1	0	B	2	3	1	0	1	0	0	1	1	0	-1	0	1	0	57	0	171	90	30.7787
109	2	2	1	0	Neither	3	3	0	-999	-999	-999	-999	-999	-999	-999	-999	-999	-999	0	57	0	171	90	30.7787
109	2	2	2	0	A	4	2	0	5	0	1	0	-1	0	1	1	1	0	0	57	0	171	90	30.7787
109	2	2	2	0	B	5	2	1	0	1	0	0	1	1	0	-1	0	1	0	57	0	171	90	30.7787
109	3	2	1	0	A	1	3	1	5	0	1	0	1	1	0	-1	0	1	0	57	0	171	90	30.7787
109	3	2	1	0	B	2	3	0	10	0	0	1	-1	0	1	1	1	0	0	57	0	171	90	30.7787
109	3	2	1	0	Neither	3	3	0	-999	-999	-999	-999	-999	-999	-999	-999	-999	-999	0	57	0	171	90	30.7787
109	3	2	2	0	A	4	2	1	5	0	1	0	1	1	0	-1	0	1	0	57	0	171	90	30.7787
109	3	2	2	0	B	5	2	0	10	0	0	1	-1	0	1	1	1	0	0	57	0	171	90	30.7787
109	4	2	1	0	A	1	3	1	5	0	1	0	1	1	0	1	1	0	0	57	0	171	90	30.7787
109	4	2	1	0	B	2	3	0	10	0	0	1	-1	0	1	-1	0	1	0	57	0	171	90	30.7787
109	4	2	1	0	Neither	3	3	0	-999	-999	-999	-999	-999	-999	-999	-999	-999	-999	0	57	0	171	90	30.7787
109	4	2	2	0	A	4	2	1	5	0	1	0	1	1	0	1	1	0	0	57	0	171	90	30.7787
109	4	2	2	0	B	5	2	0	10	0	0	1	-1	0	1	-1	0	1	0	57	0	171	90	30.7787
109	5	2	1	0	A	1	3	1	5	0	1	0	-1	0	1	-1	0	1	0	57	0	171	90	30.7787
109	5	2	1	0	B	2	3	0	0	1	0	0	1	1	0	1	1	0	0	57	0	171	90	30.7787
109	5	2	1	0	Neither	3	3	0	-999	-999	-999	-999	-999	-999	-999	-999	-999	-999	0	57	0	171	90	30.7787
109	5	2	2	0	A	4	2	1	5	0	1	0	-1	0	1	-1	0	1	0	57	0	171	90	30.7787
109	5	2	2	0	B	5	2	0	0	1	0	0	1	1	0	1	1	0	0	57	0	171	90	30.7787
109	6	2	1	0	A	1	3	0	0	1	0	0	1	1	0	1	1	0	0	57	0	171	90	30.7787
109	6	2	1	0	B	2	3	1	10	0	0	1	-1	0	1	-1	0	1	0	57	0	171	90	30.7787
109	6	2	1	0	Neither	3	3	0	-999	-999	-999	-999	-999	-999	-999	-999	-999	-999	0	57	0	171	90	30.7787
109	6	2	2	0	A	4	2	0	0	1	0	0	1	1	0	1	1	0	0	57	0	171	90	30.7787
109	6	2	2	0	B	5	2	1	10	0	0	1	-1	0	1	-1	0	1	0	57	0	171	90	30.7787
110	1	1	1	0	A	1	3	0	10	0	0	1	1	1	0	-1	0	1	0	62	0	151	49	21.4903
110	1	1	1	0	B	2	3	0	0	1	0	0	-1	0	1	1	1	0	0	62	0	151	49	21.4903
110	1	1	1	1	Neither	3	3	1	-999	-999	-999	-999	-999	-999	-999	-999	-999	-999	0	62	0	151	49	21.4903
110	1	1	2	0	A	4	2	0	10	0	0	1	1	1	0	-1	0	1	0	62	0	151	49	21.4903
110	1	1	2	0	B	5	2	1	0	1	0	0	-1	0	1	1	1	0	0	62	0	151	49	21.4903
110	2	1	1	0	A	1	3	0	10	0	0	1	1	1	0	1	1	0	0	62	0	151	49	21.4903
110	2	1	1	0	B	2	3	0	5	0	1	0	-1	0	1	-1	0	1	0	62	0	151	49	21.4903
110	2	1	1	1	Neither	3	3	1	-999	-999	-999	-999	-999	-999	-999	-999	-999	-999	0	62	0	151	49	21.4903
110	2	1	2	0	A	4	2	0	10	0	0	1	1	1	0	-1	0	0	0	62	0	151	49	21.4903
110	2	1	2	0	B	5	2	1	5	0	1	0	-1	0	1	-1	0	1	0	62	0	151	49	21.4903
110	3	1	1	0	A	1	3	0	10	0	0	1	-1	0	1	1	1	0	0	62	0	151	49	21.4903
110	3	1	1	0	B	2	3	1	5	0	1	0	1	1	0	-1	0	1	0	62	0	151	49	21.4903
110	3	1	1	0	Neither	3	3	0	-999	-999	-999	-999	-999	-999	-999	-999	-999	-999	0	62	0	151	49	21.4903
110	3	1	2	0	A	4	2	0	10	0	0	1	-1	0	1	1	1	0	0	62	0	151	49	21.4903
110	3	1	2	0	B	5	2	1	5	0	1	0	1	1	0	-1	0	1	0	62	0	151	49	21.4903
110	4	1	1	0	A	1	3	1	0	1	0	0	-1	0	1	-1	0	1	0	62	0	151	49	21.4903
110	4	1	1	0	B	2	3	0	10	0	0	1	1	1	0	1	1	0	0	62	0	151	49	21.4903
110	4	1	1	0	Neither	3	3	0	-999	-999	-999	-999	-999	-999	-999	-999	-999	-999	0	62	0	151	49	21.4903
110	4	1	2	0	A	4	2	1	0	1	0	0	-1	0	1	-1	0	1	0	62	0	151	49	21.4903
110	4	1	2	0	B	5	2	0	10	0	0	1	1	1	0	1	1	0	0	62	0	151	49	21.4903
110	5	1	1	0	A	1	3	1	0	1	0	0	-1	0	1	1	1	0	0	62	0	151	49	21.4903
110	5	1	1	0	B	2	3	0	5	0	1	0	1	1	0	-1	0	1	0	62	0	151	49	21.4903
110	5	1	1	0	Neither	3	3	0	-999	-999	-999	-999	-999	-999	-999	-999	-999	-999	0	62	0	151	49	21.4903
110	5	1	2	0	A	4	2	1	0	1	0	0	-1	0	1	1	1	0	0	62	0	151	49	21.4903
110	5	1	2	0	B	5	2	0	5	0	1	0	1	1	0	-1	0	1	0	62	0	151	49	21.4903
110	6	1	1	0	A	1	3	1	0	1	0	0	1	1	0	-1	0	1	0	62	0	151	49	21.4903
110	6	1	1	0	B	2	3	0	5	0	1	0	-1	0	1	1	1	0	0	62	0	151	49	21.4903
110	6	1	1	0	Neither	3	3	0	-999	-999	-999	-999	-999	-999	-999	-999	-999	-999	0	62	0	151	49	21.4903
110	6	1	2	0	A	4	2	1	0	1	0	0	1	1	0	-1	0	1	0	62	0	151	49	21.4903
110	6	1	2	0	B	5	2	0	5	0	1	0	-1	0	1	1	1	0	0	62	0	151	49	21.4903
111	1	1	1	0	A	1	3	1	10	0	0	1	1	1	0	-1	0	1	1	67	0	150	64.5	28.6667
111	1	1	1	0	B	2	3	0	0	1	0	0	-1	0	1	1	1	0	1	67	0	150	64.5	28.6667
111	1	1	1	0	Neither	3	3	0	-999	-999	-999	-999	-999	-999	-999	-999	-999	-999	1	67	0	150	64.5	28.6667
111	1	1	2	0	A	4	2	1	10	0	0	1	1	1	0	-1	0	1	1	67	0	150	64.5	28.6667
111	1	1	2	0	B	5	2	0	0	1	0	0	-1	0	1	1	1	0	1	67	0	150	64.5	28.6667
111	2	1	1	0	A	1	3	0	10	0	0	1	1	1	0	1	1	0	1	67	0	150	64.5	28.6667
111	2	1	1	0	B	2	3	1	5	0	1	0	-1	0	1	-1	0	1	1	67	0	150	64.5	28.6667
111	2	1	1	0	Neither	3	3	0	-999	-999	-999	-999	-999	-999	-999	-999	-999	-999	1	67	0	150	64.5	28.6667
111	2	1	2	0	A	4	2	0	10	0	0	1	1	1	0	-1	0	0	1	67	0	150	64.5	28.6667
111	2	1	2	0	B	5	2	1	5	0	1	0	-1	0	1	-1	0	1	1	67	0	150	64.5	28.6667
111	3	1	1	0	A	1	3	0	10	0	0	1	-1	0	1	1	1	0	1	67	0	150	64.5	28.6667
111	3	1	1	0	B	2	3	1	5	0	1	0	1	1	0	-1	0	1	1	67	0	150	64.5	28.6667
111	3	1	1	0	Neither	3	3	0	-999	-999	-999	-999	-999	-999	-999	-999	-999	-999	1	67	0	150	64.5	28.6667
111	3	1	2	0	A	4	2	0	10	0	0	1	-1	0	1	1	1	0	1	67	0	150	64.5	28.6667
111	3	1	2	0	B	5	2	1	5	0	1	0	1	1	0	-1	0	1	1	67	0	150	64.5	28.6667
111	4	1	1	0	A	1	3	1	0	1	0	0	-1	0	1	-1	0	1	1	67	0	150	64.5	28.6667
111	4	1	1	0	B	2	3	0	10	0	0	1	1	1	0	1	1	0	1	67	0	150	64.5	28.6667
111	4	1	1	0	Neither	3	3	0	-999	-999	-999	-999	-999	-999	-999	-999	-999	-999	1	67	0	150	64.5	28.6667
111	4	1	2	0	A	4	2	1	0	1	0	0	-1	0	1	-1	0	1	1	67	0	150	64.5	28.6667
111	4	1	2	0	B	5	2	0	10	0	0	1	1	1	0	1	1	0	1	67	0	150	64.5	28.6667
111	5	1	1	0	A	1	3	1	0	1	0	0	-1	0	1	1	1	0	1	67	0	150	64.5	28.6667
111	5	1	1	0	B	2	3	0	5	0	1	0	1	1	0	-1	0	1	1	67	0	150	64.5	28.6667
111	5	1	1	0	Neither	3	3	0	-999	-999	-999	-999	-999	-999	-999	-999	-999	-999	1	67	0	150	64.5	28.6667
111	5	1	2	0	A	4	2	1	0	1	0	0	-1	0	1	1	1	0	1	67	0	150	64.5	28.6667
111	5	1	2	0	B	5	2	0	5	0	1	0	1	1	0	-1	0	1	1	67	0	150	64.5	28.6667
111	6	1	1	0	A	1	3	1	0	1	0	0	1	1	0	-1	0	1	1	67	0	150	64.5	28.6667
111	6	1	1	0	B	2	3	0	5	0	1	0	-1	0	1	1	1	0	1	67	0	150	64.5	28.6667
111	6	1	1	0	Neither	3	3	0	-999	-999	-999	-999	-999	-999	-999	-999	-999	-999	1	67	0	150	64.5	28.6667
111	6	1	2	0	A	4	2	1	0	1	0	0	1	1	0	-1	0	1	1	67	0	150	64.5	28.6667
111	6	1	2	0	B	5	2	0	5	0	1	0	-1	0	1	1	1	0	1	67	0	150	64.5	28.6667
112	1	2	1	0	A	1	3	0	10	0	0	1	-1	0	1	-1	0	1	1	60	0	162	61	23.2434
112	1	2	1	0	B	2	3	1	0	1	0	0	1	1	0	1	1	0	1	60	0	162	61	23.2434
112	1	2	1	0	Neither	3	3	0	-999	-999	-999	-999	-999	-999	-999	-999	-999	-999	1	60	0	162	61	23.2434
112	1	2	2	0	A	4	2	0	10	0	0	1	-1	0	1	-1	0	1	1	60	0	162	61	23.2434
112	1	2	2	0	B	5	2	1	0	1	0	0	1	1	0	1	1	0	1	60	0	162	61	23.2434
112	2	2	1	0	A	1	3	0	5	0	1	0	-1	0	1	1	1	0	1	60	0	162	61	23.2434
112	2	2	1	0	B	2	3	0	0	1	0	0	1	1	0	-1	0	1	1	60	0	162	61	23.2434
112	2	2	1	1	Neither	3	3	1	-999	-999	-999	-999	-999	-999	-999	-999	-999	-999	1	60	0	162	61	23.2434
112	2	2	2	0	A	4	2	0	5	0	1	0	-1	0	1	1	1	0	1	60	0	162	61	23.2434
112	2	2	2	0	B	5	2	1	0	1	0	0	1	1	0	-1	0	1	1	60	0	162	61	23.2434
112	3	2	1	0	A	1	3	0	5	0	1	0	1	1	0	-1	0	1	1	60	0	162	61	23.2434
112	3	2	1	0	B	2	3	1	10	0	0	1	-1	0	1	1	1	0	1	60	0	162	61	23.2434
112	3	2	1	0	Neither	3	3	0	-999	-999	-999	-999	-999	-999	-999	-999	-999	-999	1	60	0	162	61	23.2434
112	3	2	2	0	A	4	2	0	5	0	1	0	1	1	0	-1	0	1	1	60	0	162	61	23.2434
112	3	2	2	0	B	5	2	1	10	0	0	1	-1	0	1	1	1	0	1	60	0	162	61	23.2434
112	4	2	1	0	A	1	3	1	5	0	1	0	1	1	0	1	1	0	1	60	0	162	61	23.2434
112	4	2	1	0	B	2	3	0	10	0	0	1	-1	0	1	-1	0	1	1	60	0	162	61	23.2434
112	4	2	1	0	Neither	3	3	0	-999	-999	-999	-999	-999	-999	-999	-999	-999	-999	1	60	0	162	61	23.2434
112	4	2	2	0	A	4	2	1	5	0	1	0	1	1	0	1	1	0	1	60	0	162	61	23.2434
112	4	2	2	0	B	5	2	0	10	0	0	1	-1	0	1	-1	0	1	1	60	0	162	61	23.2434
112	5	2	1	0	A	1	3	1	5	0	1	0	-1	0	1	-1	0	1	1	60	0	162	61	23.2434
112	5	2	1	0	B	2	3	0	0	1	0	0	1	1	0	1	1	0	1	60	0	162	61	23.2434
112	5	2	1	0	Neither	3	3	0	-999	-999	-999	-999	-999	-999	-999	-999	-999	-999	1	60	0	162	61	23.2434
112	5	2	2	0	A	4	2	1	5	0	1	0	-1	0	1	-1	0	1	1	60	0	162	61	23.2434
112	5	2	2	0	B	5	2	0	0	1	0	0	1	1	0	1	1	0	1	60	0	162	61	23.2434
112	6	2	1	0	A	1	3	1	0	1	0	0	1	1	0	1	1	0	1	60	0	162	61	23.2434
112	6	2	1	0	B	2	3	0	10	0	0	1	-1	0	1	-1	0	1	1	60	0	162	61	23.2434
112	6	2	1	0	Neither	3	3	0	-999	-999	-999	-999	-999	-999	-999	-999	-999	-999	1	60	0	162	61	23.2434
112	6	2	2	0	A	4	2	1	0	1	0	0	1	1	0	1	1	0	1	60	0	162	61	23.2434
112	6	2	2	0	B	5	2	0	10	0	0	1	-1	0	1	-1	0	1	1	60	0	162	61	23.2434
113	1	2	1	0	A	1	3	0	10	0	0	1	-1	0	1	-1	0	1	0	57	1	160	68.8	26.875
113	1	2	1	0	B	2	3	1	0	1	0	0	1	1	0	1	1	0	0	57	1	160	68.8	26.875
113	1	2	1	0	Neither	3	3	0	-999	-999	-999	-999	-999	-999	-999	-999	-999	-999	0	57	1	160	68.8	26.875
113	1	2	2	0	A	4	2	0	10	0	0	1	-1	0	1	-1	0	1	0	57	1	160	68.8	26.875
113	1	2	2	0	B	5	2	1	0	1	0	0	1	1	0	1	1	0	0	57	1	160	68.8	26.875
113	2	2	1	0	A	1	3	0	5	0	1	0	-1	0	1	1	1	0	0	57	1	160	68.8	26.875
113	2	2	1	0	B	2	3	1	0	1	0	0	1	1	0	-1	0	1	0	57	1	160	68.8	26.875
113	2	2	1	0	Neither	3	3	0	-999	-999	-999	-999	-999	-999	-999	-999	-999	-999	0	57	1	160	68.8	26.875
113	2	2	2	0	A	4	2	0	5	0	1	0	-1	0	1	1	1	0	0	57	1	160	68.8	26.875
113	2	2	2	0	B	5	2	1	0	1	0	0	1	1	0	-1	0	1	0	57	1	160	68.8	26.875
113	3	2	1	0	A	1	3	0	5	0	1	0	1	1	0	-1	0	1	0	57	1	160	68.8	26.875
113	3	2	1	0	B	2	3	0	10	0	0	1	-1	0	1	1	1	0	0	57	1	160	68.8	26.875
113	3	2	1	1	Neither	3	3	1	-999	-999	-999	-999	-999	-999	-999	-999	-999	-999	0	57	1	160	68.8	26.875
113	3	2	2	1	A	4	2	-999	5	0	1	0	1	1	0	-1	0	1	0	57	1	160	68.8	26.875
113	3	2	2	1	B	5	2	-999	10	0	0	1	-1	0	1	1	1	0	0	57	1	160	68.8	26.875
113	4	2	1	0	A	1	3	1	5	0	1	0	1	1	0	1	1	0	0	57	1	160	68.8	26.875
113	4	2	1	0	B	2	3	0	10	0	0	1	-1	0	1	-1	0	1	0	57	1	160	68.8	26.875
113	4	2	1	0	Neither	3	3	0	-999	-999	-999	-999	-999	-999	-999	-999	-999	-999	0	57	1	160	68.8	26.875
113	4	2	2	0	A	4	2	1	5	0	1	0	1	1	0	1	1	0	0	57	1	160	68.8	26.875
113	4	2	2	0	B	5	2	0	10	0	0	1	-1	0	1	-1	0	1	0	57	1	160	68.8	26.875
113	5	2	1	0	A	1	3	1	5	0	1	0	-1	0	1	-1	0	1	0	57	1	160	68.8	26.875
113	5	2	1	0	B	2	3	0	0	1	0	0	1	1	0	1	1	0	0	57	1	160	68.8	26.875
113	5	2	1	0	Neither	3	3	0	-999	-999	-999	-999	-999	-999	-999	-999	-999	-999	0	57	1	160	68.8	26.875
113	5	2	2	0	A	4	2	1	5	0	1	0	-1	0	1	-1	0	1	0	57	1	160	68.8	26.875
113	5	2	2	0	B	5	2	0	0	1	0	0	1	1	0	1	1	0	0	57	1	160	68.8	26.875
113	6	2	1	0	A	1	3	0	0	1	0	0	1	1	0	1	1	0	0	57	1	160	68.8	26.875
113	6	2	1	0	B	2	3	1	10	0	0	1	-1	0	1	-1	0	1	0	57	1	160	68.8	26.875
113	6	2	1	0	Neither	3	3	0	-999	-999	-999	-999	-999	-999	-999	-999	-999	-999	0	57	1	160	68.8	26.875
113	6	2	2	0	A	4	2	0	0	1	0	0	1	1	0	1	1	0	0	57	1	160	68.8	26.875
113	6	2	2	0	B	5	2	1	10	0	0	1	-1	0	1	-1	0	1	0	57	1	160	68.8	26.875
118	1	1	1	0	A	1	3	0	10	0	0	1	1	1	0	-1	0	1	1	78	1	161	72	27.7767
118	1	1	1	0	B	2	3	1	0	1	0	0	-1	0	1	1	1	0	1	78	1	161	72	27.7767
118	1	1	1	0	Neither	3	3	0	-999	-999	-999	-999	-999	-999	-999	-999	-999	-999	1	78	1	161	72	27.7767
118	1	1	2	0	A	4	2	0	10	0	0	1	1	1	0	-1	0	1	1	78	1	161	72	27.7767
118	1	1	2	0	B	5	2	1	0	1	0	0	-1	0	1	1	1	0	1	78	1	161	72	27.7767
118	2	1	1	0	A	1	3	0	10	0	0	1	1	1	0	1	1	0	1	78	1	161	72	27.7767
118	2	1	1	0	B	2	3	1	5	0	1	0	-1	0	1	-1	0	1	1	78	1	161	72	27.7767
118	2	1	1	0	Neither	3	3	0	-999	-999	-999	-999	-999	-999	-999	-999	-999	-999	1	78	1	161	72	27.7767
118	2	1	2	0	A	4	2	0	10	0	0	1	1	1	0	-1	0	0	1	78	1	161	72	27.7767
118	2	1	2	0	B	5	2	1	5	0	1	0	-1	0	1	-1	0	1	1	78	1	161	72	27.7767
118	3	1	1	0	A	1	3	1	10	0	0	1	-1	0	1	1	1	0	1	78	1	161	72	27.7767
118	3	1	1	0	B	2	3	0	5	0	1	0	1	1	0	-1	0	1	1	78	1	161	72	27.7767
118	3	1	1	0	Neither	3	3	0	-999	-999	-999	-999	-999	-999	-999	-999	-999	-999	1	78	1	161	72	27.7767
118	3	1	2	0	A	4	2	1	10	0	0	1	-1	0	1	1	1	0	1	78	1	161	72	27.7767
118	3	1	2	0	B	5	2	0	5	0	1	0	1	1	0	-1	0	1	1	78	1	161	72	27.7767
118	4	1	1	0	A	1	3	1	0	1	0	0	-1	0	1	-1	0	1	1	78	1	161	72	27.7767
118	4	1	1	0	B	2	3	0	10	0	0	1	1	1	0	1	1	0	1	78	1	161	72	27.7767
118	4	1	1	0	Neither	3	3	0	-999	-999	-999	-999	-999	-999	-999	-999	-999	-999	1	78	1	161	72	27.7767
118	4	1	2	0	A	4	2	1	0	1	0	0	-1	0	1	-1	0	1	1	78	1	161	72	27.7767
118	4	1	2	0	B	5	2	0	10	0	0	1	1	1	0	1	1	0	1	78	1	161	72	27.7767
118	5	1	1	0	A	1	3	1	0	1	0	0	-1	0	1	1	1	0	1	78	1	161	72	27.7767
118	5	1	1	0	B	2	3	0	5	0	1	0	1	1	0	-1	0	1	1	78	1	161	72	27.7767
118	5	1	1	0	Neither	3	3	0	-999	-999	-999	-999	-999	-999	-999	-999	-999	-999	1	78	1	161	72	27.7767
118	5	1	2	0	A	4	2	1	0	1	0	0	-1	0	1	1	1	0	1	78	1	161	72	27.7767
118	5	1	2	0	B	5	2	0	5	0	1	0	1	1	0	-1	0	1	1	78	1	161	72	27.7767
118	6	1	1	0	A	1	3	0	0	1	0	0	1	1	0	-1	0	1	1	78	1	161	72	27.7767
118	6	1	1	0	B	2	3	1	5	0	1	0	-1	0	1	1	1	0	1	78	1	161	72	27.7767
118	6	1	1	0	Neither	3	3	0	-999	-999	-999	-999	-999	-999	-999	-999	-999	-999	1	78	1	161	72	27.7767
118	6	1	2	0	A	4	2	0	0	1	0	0	1	1	0	-1	0	1	1	78	1	161	72	27.7767
118	6	1	2	0	B	5	2	1	5	0	1	0	-1	0	1	1	1	0	1	78	1	161	72	27.7767
123	1	2	1	0	A	1	3	0	10	0	0	1	-1	0	1	-1	0	1	1	75	1	157	95	38.5411
123	1	2	1	0	B	2	3	1	0	1	0	0	1	1	0	1	1	0	1	75	1	157	95	38.5411
123	1	2	1	0	Neither	3	3	0	-999	-999	-999	-999	-999	-999	-999	-999	-999	-999	1	75	1	157	95	38.5411
123	1	2	2	0	A	4	2	0	10	0	0	1	-1	0	1	-1	0	1	1	75	1	157	95	38.5411
123	1	2	2	0	B	5	2	1	0	1	0	0	1	1	0	1	1	0	1	75	1	157	95	38.5411
123	2	2	1	0	A	1	3	0	5	0	1	0	-1	0	1	1	1	0	1	75	1	157	95	38.5411
123	2	2	1	0	B	2	3	1	0	1	0	0	1	1	0	-1	0	1	1	75	1	157	95	38.5411
123	2	2	1	0	Neither	3	3	0	-999	-999	-999	-999	-999	-999	-999	-999	-999	-999	1	75	1	157	95	38.5411
123	2	2	2	0	A	4	2	0	5	0	1	0	-1	0	1	1	1	0	1	75	1	157	95	38.5411
123	2	2	2	0	B	5	2	1	0	1	0	0	1	1	0	-1	0	1	1	75	1	157	95	38.5411
123	3	2	1	0	A	1	3	1	5	0	1	0	1	1	0	-1	0	1	1	75	1	157	95	38.5411
123	3	2	1	0	B	2	3	0	10	0	0	1	-1	0	1	1	1	0	1	75	1	157	95	38.5411
123	3	2	1	0	Neither	3	3	0	-999	-999	-999	-999	-999	-999	-999	-999	-999	-999	1	75	1	157	95	38.5411
123	3	2	2	0	A	4	2	1	5	0	1	0	1	1	0	-1	0	1	1	75	1	157	95	38.5411
123	3	2	2	0	B	5	2	0	10	0	0	1	-1	0	1	1	1	0	1	75	1	157	95	38.5411
123	4	2	1	0	A	1	3	1	5	0	1	0	1	1	0	1	1	0	1	75	1	157	95	38.5411
123	4	2	1	0	B	2	3	0	10	0	0	1	-1	0	1	-1	0	1	1	75	1	157	95	38.5411
123	4	2	1	0	Neither	3	3	0	-999	-999	-999	-999	-999	-999	-999	-999	-999	-999	1	75	1	157	95	38.5411
123	4	2	2	0	A	4	2	1	5	0	1	0	1	1	0	1	1	0	1	75	1	157	95	38.5411
123	4	2	2	0	B	5	2	0	10	0	0	1	-1	0	1	-1	0	1	1	75	1	157	95	38.5411
123	5	2	1	0	A	1	3	0	5	0	1	0	-1	0	1	-1	0	1	1	75	1	157	95	38.5411
123	5	2	1	0	B	2	3	1	0	1	0	0	1	1	0	1	1	0	1	75	1	157	95	38.5411
123	5	2	1	0	Neither	3	3	0	-999	-999	-999	-999	-999	-999	-999	-999	-999	-999	1	75	1	157	95	38.5411
123	5	2	2	0	A	4	2	0	5	0	1	0	-1	0	1	-1	0	1	1	75	1	157	95	38.5411
123	5	2	2	0	B	5	2	1	0	1	0	0	1	1	0	1	1	0	1	75	1	157	95	38.5411
123	6	2	1	0	A	1	3	1	0	1	0	0	1	1	0	1	1	0	1	75	1	157	95	38.5411
123	6	2	1	0	B	2	3	0	10	0	0	1	-1	0	1	-1	0	1	1	75	1	157	95	38.5411
123	6	2	1	0	Neither	3	3	0	-999	-999	-999	-999	-999	-999	-999	-999	-999	-999	1	75	1	157	95	38.5411
123	6	2	2	0	A	4	2	1	0	1	0	0	1	1	0	1	1	0	1	75	1	157	95	38.5411
123	6	2	2	0	B	5	2	0	10	0	0	1	-1	0	1	-1	0	1	1	75	1	157	95	38.5411
124	1	2	1	0	A	1	3	1	10	0	0	1	-1	0	1	-1	0	1	0	65	0	154	41	17.2879
124	1	2	1	0	B	2	3	0	0	1	0	0	1	1	0	1	1	0	0	65	0	154	41	17.2879
124	1	2	1	0	Neither	3	3	0	-999	-999	-999	-999	-999	-999	-999	-999	-999	-999	0	65	0	154	41	17.2879
124	1	2	2	0	A	4	2	1	10	0	0	1	-1	0	1	-1	0	1	0	65	0	154	41	17.2879
124	1	2	2	0	B	5	2	0	0	1	0	0	1	1	0	1	1	0	0	65	0	154	41	17.2879
124	2	2	1	0	A	1	3	1	5	0	1	0	-1	0	1	1	1	0	0	65	0	154	41	17.2879
124	2	2	1	0	B	2	3	0	0	1	0	0	1	1	0	-1	0	1	0	65	0	154	41	17.2879
124	2	2	1	0	Neither	3	3	0	-999	-999	-999	-999	-999	-999	-999	-999	-999	-999	0	65	0	154	41	17.2879
124	2	2	2	0	A	4	2	1	5	0	1	0	-1	0	1	1	1	0	0	65	0	154	41	17.2879
124	2	2	2	0	B	5	2	0	0	1	0	0	1	1	0	-1	0	1	0	65	0	154	41	17.2879
124	3	2	1	0	A	1	3	1	5	0	1	0	1	1	0	-1	0	1	0	65	0	154	41	17.2879
124	3	2	1	0	B	2	3	0	10	0	0	1	-1	0	1	1	1	0	0	65	0	154	41	17.2879
124	3	2	1	0	Neither	3	3	0	-999	-999	-999	-999	-999	-999	-999	-999	-999	-999	0	65	0	154	41	17.2879
124	3	2	2	0	A	4	2	1	5	0	1	0	1	1	0	-1	0	1	0	65	0	154	41	17.2879
124	3	2	2	0	B	5	2	0	10	0	0	1	-1	0	1	1	1	0	0	65	0	154	41	17.2879
124	4	2	1	0	A	1	3	1	5	0	1	0	1	1	0	1	1	0	0	65	0	154	41	17.2879
124	4	2	1	0	B	2	3	0	10	0	0	1	-1	0	1	-1	0	1	0	65	0	154	41	17.2879
124	4	2	1	0	Neither	3	3	0	-999	-999	-999	-999	-999	-999	-999	-999	-999	-999	0	65	0	154	41	17.2879
124	4	2	2	0	A	4	2	1	5	0	1	0	1	1	0	1	1	0	0	65	0	154	41	17.2879
124	4	2	2	0	B	5	2	0	10	0	0	1	-1	0	1	-1	0	1	0	65	0	154	41	17.2879
124	5	2	1	0	A	1	3	1	5	0	1	0	-1	0	1	-1	0	1	0	65	0	154	41	17.2879
124	5	2	1	0	B	2	3	0	0	1	0	0	1	1	0	1	1	0	0	65	0	154	41	17.2879
124	5	2	1	0	Neither	3	3	0	-999	-999	-999	-999	-999	-999	-999	-999	-999	-999	0	65	0	154	41	17.2879
124	5	2	2	0	A	4	2	1	5	0	1	0	-1	0	1	-1	0	1	0	65	0	154	41	17.2879
124	5	2	2	0	B	5	2	0	0	1	0	0	1	1	0	1	1	0	0	65	0	154	41	17.2879
124	6	2	1	0	A	1	3	1	0	1	0	0	1	1	0	1	1	0	0	65	0	154	41	17.2879
124	6	2	1	0	B	2	3	0	10	0	0	1	-1	0	1	-1	0	1	0	65	0	154	41	17.2879
124	6	2	1	0	Neither	3	3	0	-999	-999	-999	-999	-999	-999	-999	-999	-999	-999	0	65	0	154	41	17.2879
124	6	2	2	0	A	4	2	1	0	1	0	0	1	1	0	1	1	0	0	65	0	154	41	17.2879
124	6	2	2	0	B	5	2	0	10	0	0	1	-1	0	1	-1	0	1	0	65	0	154	41	17.2879
125	1	2	1	0	A	1	3	0	10	0	0	1	-1	0	1	-1	0	1	1	59	1	162	87	33.1504
125	1	2	1	0	B	2	3	1	0	1	0	0	1	1	0	1	1	0	1	59	1	162	87	33.1504
125	1	2	1	0	Neither	3	3	0	-999	-999	-999	-999	-999	-999	-999	-999	-999	-999	1	59	1	162	87	33.1504
125	1	2	2	0	A	4	2	0	10	0	0	1	-1	0	1	-1	0	1	1	59	1	162	87	33.1504
125	1	2	2	0	B	5	2	1	0	1	0	0	1	1	0	1	1	0	1	59	1	162	87	33.1504
125	2	2	1	0	A	1	3	1	5	0	1	0	-1	0	1	1	1	0	1	59	1	162	87	33.1504
125	2	2	1	0	B	2	3	0	0	1	0	0	1	1	0	-1	0	1	1	59	1	162	87	33.1504
125	2	2	1	0	Neither	3	3	0	-999	-999	-999	-999	-999	-999	-999	-999	-999	-999	1	59	1	162	87	33.1504
125	2	2	2	0	A	4	2	1	5	0	1	0	-1	0	1	1	1	0	1	59	1	162	87	33.1504
125	2	2	2	0	B	5	2	0	0	1	0	0	1	1	0	-1	0	1	1	59	1	162	87	33.1504
125	3	2	1	0	A	1	3	0	5	0	1	0	1	1	0	-1	0	1	1	59	1	162	87	33.1504
125	3	2	1	0	B	2	3	1	10	0	0	1	-1	0	1	1	1	0	1	59	1	162	87	33.1504
125	3	2	1	0	Neither	3	3	0	-999	-999	-999	-999	-999	-999	-999	-999	-999	-999	1	59	1	162	87	33.1504
125	3	2	2	0	A	4	2	0	5	0	1	0	1	1	0	-1	0	1	1	59	1	162	87	33.1504
125	3	2	2	0	B	5	2	1	10	0	0	1	-1	0	1	1	1	0	1	59	1	162	87	33.1504
125	4	2	1	0	A	1	3	1	5	0	1	0	1	1	0	1	1	0	1	59	1	162	87	33.1504
125	4	2	1	0	B	2	3	0	10	0	0	1	-1	0	1	-1	0	1	1	59	1	162	87	33.1504
125	4	2	1	0	Neither	3	3	0	-999	-999	-999	-999	-999	-999	-999	-999	-999	-999	1	59	1	162	87	33.1504
125	4	2	2	0	A	4	2	1	5	0	1	0	1	1	0	1	1	0	1	59	1	162	87	33.1504
125	4	2	2	0	B	5	2	0	10	0	0	1	-1	0	1	-1	0	1	1	59	1	162	87	33.1504
125	5	2	1	0	A	1	3	0	5	0	1	0	-1	0	1	-1	0	1	1	59	1	162	87	33.1504
125	5	2	1	0	B	2	3	1	0	1	0	0	1	1	0	1	1	0	1	59	1	162	87	33.1504
125	5	2	1	0	Neither	3	3	0	-999	-999	-999	-999	-999	-999	-999	-999	-999	-999	1	59	1	162	87	33.1504
125	5	2	2	0	A	4	2	0	5	0	1	0	-1	0	1	-1	0	1	1	59	1	162	87	33.1504
125	5	2	2	0	B	5	2	1	0	1	0	0	1	1	0	1	1	0	1	59	1	162	87	33.1504
125	6	2	1	0	A	1	3	1	0	1	0	0	1	1	0	1	1	0	1	59	1	162	87	33.1504
125	6	2	1	0	B	2	3	0	10	0	0	1	-1	0	1	-1	0	1	1	59	1	162	87	33.1504
125	6	2	1	0	Neither	3	3	0	-999	-999	-999	-999	-999	-999	-999	-999	-999	-999	1	59	1	162	87	33.1504
125	6	2	2	0	A	4	2	1	0	1	0	0	1	1	0	1	1	0	1	59	1	162	87	33.1504
125	6	2	2	0	B	5	2	0	10	0	0	1	-1	0	1	-1	0	1	1	59	1	162	87	33.1504
126	1	1	1	0	A	1	3	0	10	0	0	1	1	1	0	-1	0	1	1	75	1	171	102	34.8825
126	1	1	1	0	B	2	3	1	0	1	0	0	-1	0	1	1	1	0	1	75	1	171	102	34.8825
126	1	1	1	0	Neither	3	3	0	-999	-999	-999	-999	-999	-999	-999	-999	-999	-999	1	75	1	171	102	34.8825
126	1	1	2	0	A	4	2	0	10	0	0	1	1	1	0	-1	0	1	1	75	1	171	102	34.8825
126	1	1	2	0	B	5	2	1	0	1	0	0	-1	0	1	1	1	0	1	75	1	171	102	34.8825
126	2	1	1	0	A	1	3	0	10	0	0	1	1	1	0	1	1	0	1	75	1	171	102	34.8825
126	2	1	1	0	B	2	3	1	5	0	1	0	-1	0	1	-1	0	1	1	75	1	171	102	34.8825
126	2	1	1	0	Neither	3	3	0	-999	-999	-999	-999	-999	-999	-999	-999	-999	-999	1	75	1	171	102	34.8825
126	2	1	2	0	A	4	2	0	10	0	0	1	1	1	0	-1	0	0	1	75	1	171	102	34.8825
126	2	1	2	0	B	5	2	1	5	0	1	0	-1	0	1	-1	0	1	1	75	1	171	102	34.8825
126	3	1	1	0	A	1	3	1	10	0	0	1	-1	0	1	1	1	0	1	75	1	171	102	34.8825
126	3	1	1	0	B	2	3	0	5	0	1	0	1	1	0	-1	0	1	1	75	1	171	102	34.8825
126	3	1	1	0	Neither	3	3	0	-999	-999	-999	-999	-999	-999	-999	-999	-999	-999	1	75	1	171	102	34.8825
126	3	1	2	0	A	4	2	1	10	0	0	1	-1	0	1	1	1	0	1	75	1	171	102	34.8825
126	3	1	2	0	B	5	2	0	5	0	1	0	1	1	0	-1	0	1	1	75	1	171	102	34.8825
126	4	1	1	0	A	1	3	1	0	1	0	0	-1	0	1	-1	0	1	1	75	1	171	102	34.8825
126	4	1	1	0	B	2	3	0	10	0	0	1	1	1	0	1	1	0	1	75	1	171	102	34.8825
126	4	1	1	0	Neither	3	3	0	-999	-999	-999	-999	-999	-999	-999	-999	-999	-999	1	75	1	171	102	34.8825
126	4	1	2	0	A	4	2	1	0	1	0	0	-1	0	1	-1	0	1	1	75	1	171	102	34.8825
126	4	1	2	0	B	5	2	0	10	0	0	1	1	1	0	1	1	0	1	75	1	171	102	34.8825
126	5	1	1	0	A	1	3	1	0	1	0	0	-1	0	1	1	1	0	1	75	1	171	102	34.8825
126	5	1	1	0	B	2	3	0	5	0	1	0	1	1	0	-1	0	1	1	75	1	171	102	34.8825
126	5	1	1	0	Neither	3	3	0	-999	-999	-999	-999	-999	-999	-999	-999	-999	-999	1	75	1	171	102	34.8825
126	5	1	2	0	A	4	2	1	0	1	0	0	-1	0	1	1	1	0	1	75	1	171	102	34.8825
126	5	1	2	0	B	5	2	0	5	0	1	0	1	1	0	-1	0	1	1	75	1	171	102	34.8825
126	6	1	1	0	A	1	3	0	0	1	0	0	1	1	0	-1	0	1	1	75	1	171	102	34.8825
126	6	1	1	0	B	2	3	1	5	0	1	0	-1	0	1	1	1	0	1	75	1	171	102	34.8825
126	6	1	1	0	Neither	3	3	0	-999	-999	-999	-999	-999	-999	-999	-999	-999	-999	1	75	1	171	102	34.8825
126	6	1	2	0	A	4	2	0	0	1	0	0	1	1	0	-1	0	1	1	75	1	171	102	34.8825
126	6	1	2	0	B	5	2	1	5	0	1	0	-1	0	1	1	1	0	1	75	1	171	102	34.8825
